# Supplementary material for: Incidence of cervical, breast and colorectal cancers between 2010 and 2015 in people living with HIV in France
Source: PLoS One. 2022 Mar 25;17(3):e0261069. doi: 10.1371/journal.pone.0261069 (PMC8956191; doi:10.1371/journal.pone.0261069)
Supplement: S1 Data — (XLS) [file pone.0261069.s001.xls]

## Sheet: Sheet1
sex	age	time_since_hiv	hiv_diagnosis_period	hiv_transmission_mode	hiv_stage_cdc	hcv_coinfection	nadir_cd4	cd4	arnvih	art_naive	schema	on_first_line_art	time_since_arv	time_since_last_arv	cancer_history	breast_cancer_year	icc_year	colorectal_cancer_year
W	44	25.2348	<2000	IVDU	C	1	<=200	678	50	0	2N+1NN	0	15.332	66.0315	0
M	66	25.5305	<2000	MSM	A	0	<=200	529	50	0	1IPb	0	17.3717	44.6124	0
M	45	24.8789	<2000	MSM	C	0	<=200	462	40	0	2N+1IPb	0	23.1184	70.3679	1
M	40	29.1472	<2000	other	B	1	<=200	345	40	0	2N+1IPb	0	23.5729	59.3955	0
M	49	28.7611	<2000	MSM	C	0	<=200	297	40	0	2N+1II	0	21.577	15.7359	0
M	51	27.2389	<2000	IVDU	C	1	<=200	141	40	1		0			0
M	54	25.4538	<2000	IVDU	C	1	<=200	62	77	0	2N+1IPb	0	15.2307	16.7871	0
W	55	27.9097	<2000	heterosexual	B	0	<=200	684	40	0	1NN+1II	0	24.4819	29.0079	0
M	41	24.3149	<2000	MSM	B	0	>200	281	26086	0	1IP+1II	0	23.0719	28.2852	0
W	47	30.0014	<2000	IVDU	B	1	>200	1783.1	40	0	2N+1II	0	19.0308	18.0683	0
W	43	24.2628	<2000	IVDU	B	1	<=200	809	57	0	2N+1II	0	18.5791	6.07753	0
M	55	27.4004	<2000	MSM	C	0	<=200	518	40	0	2N+1IPb	0	23.666	29.435	1
M	45	28.9528	<2000	MSM	C	0	<=200	557	40	0	1N+1NN+1IPb	0	24.9692	2.06965	1
M	62	28.2929	<2000	heterosexual	C	0	>200	472	40	0	2N+1II	0	9.61533	12.8778	0
M	43	26.757	<2000	IVDU	C	1	<=200	465	40	0	2N+1II	0	23.5729	20.6636	1
M	50	27.2964	<2000	heterosexual	B	0	<=200	807	40	0	2N+1NN	0	25.5962	34.954	0
M	52	30.371	<2000	MSM	C	0	<=200	788	40	0	1IPb	0	25.6345	28.7451	0
M	48	26.2888	<2000	heterosexual	C	1	<=200	1169	40	0	1IPb+1IE	0	23.6496	40.933	0
M	56	23.4743	<2000	MSM	C	0	<=200	411	40	0	1NN+1II	0	18.2669	1.74113	1
M	46	28.7365	<2000	MSM	C	0	<=200	797	40	0	1N+1II	0	23.1814	5.28909	1
M	49	27.0308	<2000	heterosexual	C	0	<=200	366.3	20	0	2N+1NN	0	6.62834	70.5979	0
W	47	29.4155	<2000	IVDU	C	1	<=200	1047	40	0	1NN+1II	0	19.9973	14.8489	0
W	48	25.0869	<2000	heterosexual	A	0	>200	1256	40	0	2N+1IE	0	23.6523	49.3101	0
M	45	28.8241	<2000	heterosexual	B	0	<=200	1049	40	0	2N+1IE	0	24.1205	38.8633	0
M	55	28.2491	<2000	MSM	C	0	<=200	1362	40	0	1NN+1IPb	0	24.334	53.0552	0
M	50	29.1417	<2000	MSM	A	0	>200	357	663	1					0
M	67	21.4784	<2000	MSM	A	0	>200	277	153	0	1NN+1II	0	19.7947	16.8857	1
W	43	23.729	<2000	heterosexual	B	0	>200	597	40	0	1IPb	0	20.4162	57.6216	0
M	47	23.3812	<2000	MSM	A	0	>200	563	40	0	2N+1IPb	0	17.2402	34.9869	0
W	49	26.3354	<2000	other	C	0	<=200	299	40	0	1IP+1II	0	26.1656	55.5191	1
W	38	25.0349	<2000	heterosexual	A	0	>200	746	40	0	2N+1NN	0	21.5359	34.3627	0
M	42	24.2984	<2000	MSM	B	0	>200	752	40	0	2N+1NN	0	17.2074	104.106	0
M	46	24.679	<2000	MSM	B	0	>200	621	67	0	2N+1IP+1II	0	7.62765	1.34691	0
M	48	26.3984	<2000	heterosexual	B	0	<=200	812	50	0	2N+1IPb	0	22.6639	32.1616	0
M	53	25.1472	<2000	MSM	B	0	>200	430	40	0	2N+1NN	0	18.475	104.238	0
M	58	28.5448	<2000	MSM	C	0	<=200	444	40	0	1NN+1II	0	23.7426	16.59	0
M	38	27.0034	<2000	other	B	1	<=200	499	40	0	2N+1NN	0	26.1739	123.982	0
W	56	28.5038	<2000	heterosexual	B	0	>200	905	40	0	1NN+1II	0	20.2081	36.8265	0
M	63	29.013	<2000	MSM	B	1	<=200	303.5	40	0	2N+1II	0	23.2991	39.7175	0
M	37	30.2724	<2000	other	B	1	<=200	652	40	0	1IPb+1II	0	24.6379	24.6058	0
M	45	29.8754	<2000	other	B	1	<=200	1024	40	0	2N+1NN	0	24.9528	121.879	0
M	50	27.2142	<2000	IVDU	C	1	>200	1224	40	0	2N+1NN	0	22.5626	35.8739	0
M	62	25.4784	<2000	MSM	B	0	>200	680	40	0	2N+1NN	0	20.0329	34.5926	0
M	49	28.7748	<2000	MSM	B	0	<=200	756	40	0	2N+1NN	0	23.5619	32.3259	0
M	48	22.8282	<2000	MSM	A	0	>200			1					0
M	44	26.653	<2000	MSM	A	0	>200	955	40	0	2N+1NN	0	18.5927	73.3246	0
W	47	28.8159	<2000	IVDU	B	1	<=200	1056	40	0	1NN+1IPb	0	23.5099	28.5151	0
M	46	24.1834	<2000	MSM	B	0	<=200	992	40	0	2N+1NN	0	17.4237	98.456	0
W	55	25.1253	<2000	heterosexual	A	0	>200	657	40	0	2N+1NN	0	18.9925	22.5361	0
W	48	26.987	<2000	heterosexual	B	0	<=200	933	40	0	1N+1NN+1IP	0	25.4812	40.1445	0
W	53	29.0815	<2000	IVDU	B	1	<=200	227	40	0	1NN+1II	0	19.5619	19.9737	0
M	44	25.8289	<2000	heterosexual	B	0	<=200	526	40	0	1NN+1IPb	0	24.2902	128.548	0
W	38	22.2943	<2000	heterosexual	B	0	>200	669	50	0	2N+1NN	0	22.1766	62.1222	0
W	46	25.6783	<2000	IVDU	A	1	<=200	590	40	0	1IPb	0	19.0691	54.7306	0
M	49	29.9411	<2000	MSM	B	0	>200	929	40	0	1NN+1II	0	20.8734	20.0066	0
W	48	28.178	<2000	heterosexual	C	0	<=200	1027	40	0	2N+1II	0	24.1889	17.5099	0
M	53	30.3053	<2000	MSM	C	0	<=200	447	40	0	1N+1NN+1IP+1II	0	25.1608	81.5703	1
M	52	25.0294	<2000	heterosexual	B	0	<=200	290	40	0	2N+1NN	0	23.8549	101.61	0
W	40	25.2676	<2000	heterosexual	B	0	<=200	486	40	0	2N+1IE	0	24.0931	21.1564	0
M	57	29.3525	<2000	MSM	A	0	>200	709	40	0	2N+1NN	0	23.2526	72.6675	0
M	54	29.4976	<2000	MSM	C	0	<=200	1058	40	0	2N+1II	0	23.0308	3.67937	1
W	44	27.5044	<2000	IVDU	B	1	<=200	390	40	0	2N+1NN	0	22.3901	25.9855	0
W	49	24.3751	<2000	heterosexual	B	0	<=200	596	40	0	1IPb	0	24.1697	8.50854	0
M	44	25.4155	<2000	MSM	B	0	>200	724	40	0	2N+1II	0	22.653	14.9474	0
M	63	24.1123	<2000	other	C	0	<=200	255	40	0	1NN+1IPb	0	24.1123	10.8081	0
W	60	23.729	<2000	other	B	0	<=200	959	40	0	1IPb+1II	0	23.3128	90.3417	0
W	47	24.4134	<2000	heterosexual	C	0	<=200	803	40	0	2N+1NN	0	23.3402	123.982	0
M	46	21.7796	<2000	MSM	B	0	>200			1					0
M	44	23.8248	<2000	MSM	B	0	<=200	740	40	0	1NN+1II	0	23.321	29.205	0
M	55	23.9699	<2000	heterosexual	A	0	>200	452	40	0	1N+1NN	0	12.1561	122.7	0
W	42	27.1321	<2000	heterosexual	C	0	<=200	1135	40	0	2N+1IPb	0	19.2991	48.6859	0
M	41	29.3388	<2000	MSM	C	1	<=200	611	40	0	1IPb+1II	0	20.7502	2.98949	1
M	51	31.6523	<2000	MSM	B	0	<=200	457	40	0	2N+1II	0	23.7919	41.8528	0
W	43	28.1259	<2000	heterosexual	B	0	<=200	908	40	0	2N+1IPb	0	22.4203	36.7937	0
M	45	24.8871	<2000	MSM	A	0	>200	416	40	0	2N+1II	0	2.12731	1.1498	0
W	41	26.0041	<2000	heterosexual	B	1	>200	946	40	0	2N+1NN	0	16.7337	31.0775	0
W	82	26.9021	<2000	heterosexual	B	0	<=200	676	352	0	1IP+1II	0	24.4956	75.4271	1
M	68	29.692	<2000	MSM	C	0	<=200	500	40	0	2N+1II	0	26.1766	82.0302	1
M	48	27.2717	<2000	IVDU	B	1	<=200	628	40	0	2N+1NN	0	26.694	9.65834	0
W	58	29.2621	<2000	other	B	1	<=200	544	40	0	2N+1II	0	23.8439	11.9908	0
M	56	29.6345	<2000	heterosexual	C	0	<=200	456	40	0	1IPb+1IE	0	23.7344	7.49014	0
M	37	30.2286	<2000	other	B	1	<=200	321	40	0	1NN+1II	0	24.7447	36.728	0
M	41	26.7324	<2000	MSM	B	0	<=200	1052	40	0	1NN+1IPb+1II	0	26.1848	83.9356	1
W	43	23.5373	<2000	IVDU	A	1	<=200	368	1949	0	2N+1IPb	0	11.7591	11.0053	0
M	55	28.6762	<2000	other	B	1	<=200	313	40	0	2N+1NN	0	22.694	70.8279	0
M	35	29.9849	<2000	other	B	1	<=200	590	40	0	2N+1NN	0	14.1465	105.322	0
M	44	26.0917	<2000	other	A	1	<=200	526	50	0	1NN+1IP	0	18.9432	1.31406	0
W	45	26.1766	<2000	heterosexual	C	0	<=200	638	40	0	1N+1II	0	22.9103	76.117	0
M	61	27.0527	<2000	MSM	A	0	>200	943	40	0	2N+1NN	0	26.6448	123.456	0
W	44	29.3854	<2000	heterosexual	A	0	<=200	522	40	0	2N+1II	0	23.989	88.272	0
M	60	29.1116	<2000	MSM	B	0	<=200	484	40	0	1NN+1II	0	24.0082	19.7766	0
M	43	26.36	<2000	IVDU	B	1	>200	530	48	0	1IP+1II	0	20.2491	18.3968	0
M	44	24.1615	<2000	MSM	A	0	>200	834	40	0	2N+1II	0	20.2984	7.81866	0
W	55	24.2218	<2000	other	B	0	>200	753	40	0	2N+1NN	0	23.2416	13.0749	0
M	49	24.1862	<2000	MSM	B	0	>200	702	40	0	2N+1NN	0	23.6934	114.093	0
W	46	29.18	<2000	IVDU	B	1	>200	862	40	0	2N+1II	0	19.1403	11.0381	0
M	47	30.0808	<2000	MSM	B	0	>200	1083	40	0	1IP+1IE	0	12.6105	49.2116	0
M	49	27.8193	<2000	MSM	B	1	<=200	500	40	0	2N+1NN	0	23.5264	115.177	0
M	48	29.0595	<2000	IVDU	B	1	<=200	292	812	0	2N+1IPb	0	19.1841	35.9396	0
M	45	29.8344	<2000	IVDU	B	1	<=200	476	40	0	1N+1IPb	0	25.6646	122.438	0
M	62	22.4257	<2000	MSM	B	0	<=200	198.2	40	0	2N+1NN	0	22.2149	90.1774	0
M	43	24.5585	<2000	MSM	C	0	<=200	815	40	0	2N+1NN	0	16.8131	97.0105	0
M	73	24.2081	<2000	MSM	A	0	<=200	230	40	0	2N+1NN	0	15.9589	85.184	0
W	47	27.039	<2000	IVDU	A	1	<=200	548	40	0	2N+1II	0	19.5647	65.7359	0
M	62	28.052	<2000	MSM	A	0	<=200	366	40	0	2N+1NN	0	26.6366	107.589	0
M	40	29.8782	<2000	other	A	1	>200	938	40	0	2N+1NN	0	17.2786	31.0775	0
M	55	29.6564	<2000	other	A	1	<=200	692	40	0	2N+1II	0	16.6242	83.6728	0
M	43	28.8104	<2000	MSM	B	0	>200	856	40	0	2N+1NN	0	19.6112	33.18	0
M	42	29.3415	<2000	MSM	B	1	<=200	647	40	0	1N+1IPb	0	24.9665	121.649	0
M	51	26.872	<2000	MSM	B	0	>200	913	40	0	1N+1IPb	0	19.2444	2.75953	0
M	50	29.9165	<2000	MSM	C	0	<=200	573	40	0	2N+1NN	0	24.7447	177.135	0
W	43	28.0493	<2000	other	C	1	<=200	685	40	0	2N+1NN	0	18.4203	17.1813	1
W	45	24.4654	<2000	IVDU	A	1	>200	680	40	0	2N+1IPb	0	8.43258	3.08804	0
W	43	25.848	<2000	heterosexual	A	1	>200	625	40	0	1II	0	18.8912	0.65703	0
M	58	25.8097	<2000	MSM	B	0	>200	877	40	0	1IPb+1II	0	25.6071	71.6163	0
W	53	24.6762	<2000	heterosexual	B	0	>200	852	40	0	1N+1IPb+1IE	0	19.9398	15.6373	0
W	49	27.6879	<2000	heterosexual	C	0	>200	895	40	0	2N+1NN	0	26.5298	14.0276	1
M	38	24.2245	<2000	other	B	0	<=200	198	40	0	2N+1II	0	19.2663	2.00394	0
W	46	28.8241	<2000	heterosexual	B	0	<=200	936	40	0	1NN+1II	0	23.7892	16.59	0
M	58	19.3457	<2000	MSM	B	0	<=200	190	50	0	2N+1II	0	15.3949	9.65834	0
M	58	31.5756	<2000	heterosexual	A	0	>200	528	40	0	2N+1II	0	8.91444	20.4008	0
M	54	22.6694	<2000	MSM	A	1	<=200	717	40	0	2N+1IPb	0	18.6283	51.5112	0
M	43	25.963	<2000	heterosexual	B	0	<=200	121	40	0	2N+1NN	0	22.0068	36.5309	0
M	57	29.5003	<2000	MSM	A	1	<=200	774	40	0	2N+1IPb+1II	0	23.7782	53.1209	0
W	51	27.0773	<2000	heterosexual	B	1	>200	1079	40	0	1IP+1II	0	22.5763	68.5283	0
M	40	24.1862	<2000	MSM	C	0	<=200	118	40	0	2N+1II	0	23.0007	10.9067	0
W	44	23.3676	<2000	IVDU	B	1	<=200	512	50	0	2N+1II	0	19.885	17.477	0
M	55	28.6735	<2000	MSM	C	0	<=200	619	40	0	1NN+1II	0	24.668	55.1905	1
M	47	27.2553	<2000	MSM	B	0	>200	902	289	0	1IPb+1IE	0	23.614	30.8476	0
M	44	23.5455	<2000	IVDU	B	1	>200	478	40	0	2N+1NN	0	20.9582	32.0959	0
W	39	23.1294	<2000	heterosexual	B	1	>200	1348	40	0	1II	0	18.8392	9.09987	0
W	58	23.0335	<2000	heterosexual	B	0	<=200	606	40	0	1IP+1II	0	12.2272	68.5283	0
M	73	22.8638	<2000	MSM	B	0	<=200	497	40	0	2N+1II	0	22.7981	12.7792	0
W	65	28.2574	<2000	other	A	1	<=200	546	40	0	2N+1NN	0	22.5407	69.3824	0
M	38	22.757	<2000	MSM	B	0	<=200	997	40	0	2N+1II	0	22.6475	8.04862	0
M	44	23.2197	<2000	MSM	B	0	<=200	873	40	0	2N+1IPb	0	23.0418	55.8804	0
M	51	23.5592	<2000	MSM	C	0	>200	831	40	0	1NN+1II	0	22.872	14.4875	1
W	56	21.4757	<2000	heterosexual	B	0	>200	700.2	100	0	2N+1IPb	0	1.45654	1.83968	0
W	38	18.642	<2000	IVDU	C	1	<=200	502	50	0	2N+1IPb	0	13.5058	0.886991	0
M	53	23.4935	<2000	MSM	C	0	<=200	471	40	0	1II	0	23.4031	9.72405	0
M	46	22.2286	<2000	heterosexual	B	0	>200	730	40	0	2N+1NN	0	21.7385	11.2352	0
M	54	22.8638	<2000	MSM	C	0	>200	767	40	0	2N+1IPb	0	19.2033	34.4941	1
W	43	23.4004	<2000	heterosexual	B	0	<=200	845	40	0	1N+1NN	0	23.2115	131.34	0
W	34	19.2115	<2000	heterosexual	A	0	>200	818	50	0	2N+1II	0	3.90691	9.62549	0
M	56	23.5318	<2000	heterosexual	B	0	>200	896	40	0	2N+1IPb	0	20.4627	93.6597	1
M	46	22.924	<2000	MSM	B	0	<=200	645	48	0	2N+1II	0	22.3107	10.4139	0
W	48	22.7871	<2000	heterosexual	B	0	<=200	885	40	0	1N+1II	0	22.6338	7.16163	0
M	51	23.5127	<2000	MSM	C	0	<=200	390	40	0	1N+1IPb	0	22.8282	127.858	0
M	68	24.2519	<2000	MSM	B	0	<=200	545	40	0	2N+1II	0	21.3744	86.9251	0
M	38	23.54	<2000	MSM	A	0	>200	567	40	0	2N+1NN	0	11.9151	39.0604	0
M	36	21.8261	<2000	heterosexual	B	0	<=200	683	40	0	2N+1IPb	0	7.26626	33.8699	0
M	46	23.0445	<2000	MSM	B	0	>200	442	40	0	2N+1II	0	22.4613	6.20894	0
M	49	22.5681	<2000	heterosexual	B	0	<=200	1159	40	0	2N+1NN	0	5.89185	38.5348	0
M	43	25.4045	<2000	other	B	0	<=200	514	40	0	1N+1IPb+1II	0	15.7919	56.0775	0
M	37	22.5982	<2000	MSM	A	0	<=200	1017	40	0	2N+1NN	0	20.9281	108.016	0
M	54	26.3901	<2000	heterosexual	B	0	<=200	1387	40	0	2N+1NN	0	22.6612	122.766	0
M	45	22.8583	<2000	MSM	A	0	>200	2259.7	40	0	1NN+1IE	0	17.0623	41.3929	0
M	48	17.9576	<2000	MSM	A	0	>200	1100	102	0	1N+1IPb	0	14.694	79.4021	0
M	52	22.2286	<2000	MSM	C	0	<=200	820	40	0	2N+1IPb+1II	0	22.1848	93.0355	0
W	74	18.7488	<2000	other	B	0	<=200	881	50	0	1N+1NN	0	18.5489	109.034	1
W	84	17.0349	<2000	heterosexual	A	0	<=200	484	50	0	1IPb	0	16.9008	36.5637	0
M	45	28.6297	<2000	MSM	B	0	<=200	432	40	0	1NN+1IP+1II	0	19.5099	74.7372	1
M	39	22.935	<2000	MSM	B	0	>200	779	40	0	2N+1II	0	21.9576	6.20894	0
M	42	24.4271	<2000	MSM	B	0	<=200	682	40	0	2N+1II	0	22.6366	9.42838	0
W	62	22.2067	<2000	other	B	0	>200	320	40	0	2N+1IPb	1	4.29295	51.5112	0
W	41	21.974	<2000	other	B	0	>200	1007	40	0	2N+1NN	0	18.3737	26.7083	0
W	40	22.2286	<2000	heterosexual	B	0	>200	660	40	0	2N+1II	0	20.7967	30.6176	0
M	45	17.8563	<2000	MSM	B	0	>200	1039	50	0	2N+1NN	0	15.0965	69.5466	0
M	44	22.3381	<2000	other	B	0	<=200	900	40	0	1IPb	0	21.7659	47.0105	0
M	36	16.4545	<2000	MSM	B	0	<=200	312.5	50	0	2N+1IPb	0	26.1711	47.8975	0
W	45	22.4339	<2000	heterosexual	B	0	<=200	1034	40	0	2N+1NN	0	19.5209	30.8804	0
M	48	22.3025	<2000	MSM	B	0	<=200	539.4	40	0	2N+1NN	0	8.46817	86.5637	0
M	45	22.0561	<2000	MSM	B	0	<=200	349	40	0	1N+1NN+1II	0	22.0041	82.2273	0
M	43	26.0151	<2000	heterosexual	C	0	<=200	709	40	0	2N+1IPb	0	22.3573	95.565	0
M	59	22.6694	<2000	heterosexual	B	0	<=200	454	40	0	1IPb+1II	0	22.3436	45.2694	0
M	43	22.1328	<2000	heterosexual	B	0	<=200	597	40	0	2N+1NN	0	18.9322	22.7661	0
M	49	22.371	<2000	MSM	A	0	>200	458	40	0	2N+1NN	0	18.1191	4.82917	0
W	47	22.2094	<2000	heterosexual	A	0	<=200	501	40	0	2N+1IPb	0	16.8104	10.611	0
M	60	21.8398	<2000	MSM	B	0	<=200	343	40	0	2N+1NN	0	21.629	18.8568	0
M	54	22.475	<2000	MSM	B	0	>200	731	40	0	1NN+1II	0	21.8535	14.8489	0
M	42	32.052	<2000	other	C	1	<=200	456	40	0	2N+1NN	0	25.7194	25.0657	0
W	59	21.9329	<2000	heterosexual	C	0	<=200	472	40	0	1NN+1II	0	21.7604	20.7622	0
M	50	21.4264	<2000	MSM	A	0	<=200	533	40	0	2N+1II	0	21.3799	82.3587	0
M	72	21.7823	<2000	MSM	B	0	>200	630	40	0	2N+1NN	0	19.7509	179.271	0
W	32	20.9281	<2000	heterosexual	B	1	<=200	795	40	0	2N+1NN	0	17.9932	20.5979	0
M	82	16.0821	<2000	MSM	B	0	<=200	561	50	0	1IP+1II	0	15.9206	6.93167	0
M	68	21.3005	<2000	heterosexual	B	0	<=200	713	40	0	2N+1NN	0	18.2669	63.929	0
M	41	15.8138	<2000	other	B	0	>200			1					0
M	51	21.3388	<2000	heterosexual	A	0	>200	851	40	0	2N+1NN	0	19.4579	112.681	0
M	58	21.4182	<2000	MSM	B	0	<=200	440	40	0	2N+1II	0	20.5503	13.0749	0
W	47	25.0568	<2000	heterosexual	A	0	>200	481	40	0	2N+1II	0	17.6263	11.6294	0
M	61	21.5989	<2000	other	A	0	>200	654	40	0	2N+1NN	0	20.1314	121.485	0
M	50	22.089	<2000	MSM	A	0	<=200	869	40	0	2N+1II	0	21.4292	15.8673	0
M	48	24.909	<2000	MSM	C	0	<=200	563	40	0	1NN+1IPb	0	21.1389	44.3824	1
M	41	21.0376	<2000	MSM	B	0	<=200	495	40	0	2N+1NN	0	19.8166	7.22733	0
M	51	27.3402	<2000	other	C	0	<=200	281	40	0	2N+1IPb	0	23.3402	13.8305	1
W	47	29.2676	<2000	heterosexual	B	0	<=200	841	40	0	1IPb+1II	0	21.5414	56.4389	0
M	45	21.5797	<2000	heterosexual	C	0	<=200	652	59	0	2N+1II	0	18.6311	5.74901	0
W	60	21.3388	<2000	heterosexual	A	0	<=200	529	40	0	2N+1II	0	21.191	25.0986	0
M	43	21.9192	<2000	MSM	B	0	<=200	737	72	0	1NN+1IPb	0	21.7002	35.2497	0
W	57	20.7584	<2000	IVDU	B	1	<=200	84	259	0	2N+1IP	0	16.9829	4.10644	0
W	40	21.6564	<2000	heterosexual	B	0	<=200	217	40	0	2N+1NN+1II	0	19.8166	9.39553	0
W	41	27.0116	<2000	heterosexual	B	0	<=200	689	40	0	1IPb+1II	0	21.0623	26.0184	0
W	51	16.9692	<2000	heterosexual	A	0	<=200	73	47400	0	2N+1IP	0	12.6407	14.4875	1
M	39	19.165	<2000	heterosexual	A	0	>200	329.6	3420	0	2N+1IPb	0	16.5969	91.6229	0
W	39	21.4346	<2000	heterosexual	A	0	<=200	933	40	0	2N+1NN	0	18.872	30.5848	0
M	47	22.7351	<2000	MSM	C	0	<=200	498	40	0	1NN+1IPb	0	20.5585	23.9488	0
W	47	26.7899	<2000	IVDU	C	1	<=200	204	1957	0	2N+1NN	0	22.486	8.04862	0
W	67	20.1643	<2000	heterosexual	B	0	<=200	553	40	0	1N+1IPb	0	18.7351	59.3627	0
W	36	20.7502	<2000	other	A	1	>200	1497.4	20	0	2N+1II	0	18.7871	14.0276	0
M	37	21.2129	<2000	MSM	A	0	>200	499	40	0	2N+1NN	0	20.3285	2.75953	0
W	44	21.1718	<2000	heterosexual	B	0	>200	612	40	0	2N+1NN	0	18.9185	26.0841	0
W	50	21.117	<2000	IVDU	A	1	<=200	219	40	0	2N+1II	0	20.7967	31.2746	0
M	49	26.5243	<2000	MSM	B	1	<=200	198	40	0	1IP+1IE	0	21.692	53.4494	1
M	37	21.4949	<2000	MSM	C	1	<=200	471	40	0	2N+1IPb	0	21.41	26.9054	0
M	36	20.8871	<2000	IVDU	A	1	>200	500	40	0	2N+1NN	0	19.7153	16.4915	0
M	53	21.8754	<2000	MSM	B	0	<=200	718	40	0	2N+1NN	0	20.9281	29.9934	0
M	40	17.1663	<2000	MSM	C	0	>200	92	50	1					0
W	45	21.4182	<2000	heterosexual	B	0	<=200	599	40	0	1NN+1IPb	0	20.6407	43.9225	0
M	46	20.9144	<2000	MSM	B	0	>200	954	40	0	2N+1NN	0	19.1075	24.8357	0
M	55	17.577	<2000	MSM	C	0	<=200	245	50	0	1N+1IPb	0	17.2841	53.1866	0
M	53	20.2929	<2000	MSM	A	0	>200	1039	40	0	2N+1NN	0	19.165	86.0381	0
W	44	20.8871	<2000	heterosexual	B	0	>200	523	40	0	1N+1NN	0	19.7262	42.3784	0
M	53	26.5188	<2000	IVDU	B	1	<=200	617	40	0	2N+1II	0	20.2875	15.6702	1
M	40	20.9035	<2000	heterosexual	B	0	<=200	1143	40	0	2N+1IPb	0	18.7461	67.3784	0
M	48	23.7071	<2000	MSM	B	0	>200	897	40	0	2N+1II	0	18.4695	3.67937	0
W	53	20.5695	<2000	heterosexual	A	0	<=200	391	40	0	2N+1NN	0	20.3368	114.915	0
M	59	20.6598	<2000	heterosexual	A	0	>200	517	40	0	2N+1II	0	18.9049	77.9238	0
M	46	20.6899	<2000	MSM	C	0	<=200	600	40	0	2N+1II	0	8.8898	47.1091	1
M	53	20.7556	<2000	heterosexual	C	0	<=200	711	40	0	2N+1II	0	20.2574	61.4652	0
M	47	29.0568	<2000	IVDU	C	1	<=200	398	40	0	1N+1IP	0	19.7317	85.3154	0
M	48	18.4148	<2000	MSM	B	0	>200	584	40	0	2N+1II	0	18.0534	11.1367	0
M	55	20.0383	<2000	heterosexual	A	0	>200	803	40	0	2N+1NN	0	19.384	132.589	0
M	43	26.5681	<2000	MSM	B	0	<=200	702	40	0	2N+1II	0	20.3751	11.7937	0
M	48	20.8953	<2000	other	A	0	<=200	813	40	0	2N+1II	0	19.3785	14.2576	0
W	39	20.4873	<2000	heterosexual	B	0	<=200	603	40	0	2N+1NN	0	20.4819	108.016	0
W	44	18.7242	<2000	IVDU	C	1	>200	519	50	0	2N+1IPb	0	15.1376	73.4888	0
M	42	20.9966	<2000	MSM	A	0	>200	1042	40	0	2N+1IPb	0	18.6858	32.8844	0
M	46	20.0794	<2000	heterosexual	B	0	<=200	559	40	0	2N+1IPb	0	20.0493	98.5874	0
W	37	21.4264	<2000	heterosexual	B	0	>200	403	40	0	1NN+1II	0	19.102	0.985545	0
M	53	19.7563	<2000	MSM	B	0	>200	725	40	0	2N+1II	0	19.4689	80.9133	1
M	53	19.7618	<2000	other	A	0	<=200	399	40	0	2N+1II	0	19.666	80.3548	0
M	65	20.2272	<2000	heterosexual	B	0	>200	887	40	0	2N+1NN	0	19.091	105.223	0
M	48	21.4565	<2000	MSM	B	1	>200	1018.7	40	0	2N+1IPb	0	18.8939	42.8712	0
M	47	20	<2000	heterosexual	C	0	<=200	310	40	0	2N+1NN	0	19.4141	24.1459	0
M	41	21.1554	<2000	MSM	A	0	>200	812	40	0	2N+1II	0	19.2416	10.2497	0
M	41	19.9014	<2000	MSM	A	0	>200	621	40	0	1NN+1II	0	18.6612	18.1669	0
W	43	20.2902	<2000	heterosexual	B	0	>200	1191	40	0	2N+1NN	0	19.1157	98.6531	0
M	63	19.6112	<2000	MSM	B	0	<=200	592	40	0	2N+1IP	0	19.0363	53.6465	0
M	64	23.9726	<2000	other	B	0	<=200	445	40	0	2N+1NN	0	22.9678	65.3417	0
M	43	17.514	<2000	heterosexual	C	0	<=200	28	161	0	2N+1IPb	0	14.6256	37.6807	0
M	46	20.9473	<2000	MSM	A	0	<=200	249	40	0	2N+1IPb	0	19.8932	97.799	0
M	53	22.9076	<2000	MSM	B	0	<=200	838	40	0	1IP+1II	0	19.2909	57.523	0
M	53	20.6407	<2000	heterosexual	B	0	>200	434	40	0	2N+1NN	0	18.4997	26.4455	0
M	38	19.5209	<2000	MSM	A	1	<=200	156	40	0	1NN+1IPb	0	19.373	48.7188	0
W	56	19.7892	<2000	heterosexual	A	0	>200	777	40	0	1N+1NN+1II	0	17.2019	6.5703	0
M	49	26.4887	<2000	MSM	B	0	>200	623	40	0	1IP+1II	0	20.7803	56.4389	0
W	32	20.4107	<2000	heterosexual	C	0	<=200	619	40	0	2N+1IPb+1IE	0	10.4969	0.197109	0
M	61	25.8042	<2000	MSM	A	0	<=200	245	40	0	1IP+1II	0	17.2156	51.0841	0
M	50	19.3593	<2000	other	B	0	<=200	577	40	0	2N+1NN	0	19.2882	57.4901	0
M	49	19.7509	<2000	MSM	A	0	>200	614	40	0	2N+1NN	0	19.091	122.503	0
W	33	19.6249	<2000	heterosexual	B	0	<=200	617	40	0	2N+1II	0	19.4223	52.201	0
W	38	20.0684	<2000	heterosexual	A	0	>200	1176	2170	1		1			0
M	39	19.6851	<2000	MSM	A	0	>200	339	40	0	2N+1II	0	19.0281	5.91327	0
M	40	19.3402	<2000	MSM	B	0	<=200	1175	40	0	2N+1NN	0	19.0938	72.5033	0
W	35	15.2307	<2000	heterosexual	A	0	>200	589	50	0	2N+1IPb	0	15.1403	6.80026	0
M	72	32.3833	<2000	other	B	0	<=200	255	40	0	2N+1II	0	21.3854	8.6728	0
W	55	23.4771	<2000	heterosexual	C	0	<=200	599	40	0	2N+1NN	0	19.4908	14.8489	0
W	40	29.3552	<2000	IVDU	B	0	>200	764	40	0	2N+1IPb	0	20.4408	68.594	0
M	37	19.3812	<2000	MSM	B	0	<=200	1252	40	0	2N+1IP	0	18.987	56.3403	0
M	56	13.6591	<2000	heterosexual	B	0	<=200	304	50	0	2N+1IP	0	13.6482	2.66097	0
M	69	19.447	<2000	other	C	0	<=200	325	40	0	2N+1NN	0	19.2854	87.385	1
W	48	19.0226	<2000	heterosexual	C	0	<=200	169	119	0	2N+1IPb+1II	0	17.7358	5.32194	0
M	38	26.6092	<2000	MSM	C	0	<=200	267	40	0	1IPb+1II	0	22.527	24.113	1
M	45	22.4531	<2000	MSM	B	0	<=200	702	40	0	2N+1NN	0	22.4531	23.226	0
M	38	19.4689	<2000	MSM	C	0	<=200	771	770	0	1IPb+1II+1IE	0	19.1129	37.2208	0
M	37	22.809	<2000	MSM	C	0	<=200	83	40	0	2N+1NN	0	18.1875	6.04468	0
M	39	15.8193	<2000	IVDU	C	1	<=200	665	50	0	2N+1IPb	0	15.7645	20.2694	1
M	32	20.9199	<2000	MSM	C	0	<=200	148	40	0	2N+1IPb+1II	0	18.9925	15.4074	0
M	49	18.987	<2000	MSM	A	0	>200	817	40	0	2N+1NN	0	18.9541	92.7727	0
W	44	25.0212	<2000	heterosexual	B	0	>200	495	40	0	2N+1NN	0	17.8617	64.9474	0	2015
M	67	19.2827	<2000	other	B	0	>200	1119	40	0	2N+1II	0	17.2512	35.4468	0
M	55	16.5832	<2000	MSM	C	0	<=200	216	849	0	2N+1NN	0	16.5749	30.3548	1
M	48	19.0856	<2000	MSM	A	0	>200	845	40	0	2N+1IE	0	19.0554	42.1485	0
W	40	23.8029	<2000	heterosexual	B	0	>200	990	40	0	2N+1IPb	0	16.6927	98.3246	0
M	36	22.5572	<2000	MSM	B	0	>200	1088	40	0	2N+1NN	0	20.3943	27.5953	0
M	75	19.0363	<2000	heterosexual	C	0	<=200	356	40	0	1NN+1II	0	18.0287	47.6347	0
M	44	28.1177	<2000	MSM	A	0	<=200	583	40	0	2N+1NN	0	18.7433	5.05913	0
M	32	19.1622	<2000	MSM	A	0	<=200	519	40	0	1IP+1II	0	18.1629	67.6084	0
M	85	18.6667	<2000	MSM	A	0	>200	752.6	20	0	1IPb+1II	0	18.3901	71.0578	0
M	56	19.3018	<2000	MSM	B	0	<=200	386	40	0	1NN+1IPb+1II	0	19.2334	64.7175	0
M	45	28.3888	<2000	MSM	B	0	<=200	848	40	0	2N+1NN+1IPb	0	18.1027	145.631	0
W	61	24.167	<2000	heterosexual	A	0	>200	1544	40	0	2N+1IE	0	18.5133	17.5099	1
M	57	13.7385	<2000	MSM	B	0	<=200	152	50	0	2N+1IPb	0	13.6181	9.8226	0
M	40	18.7324	<2000	heterosexual	B	0	<=200	343	40	0	1N+1NN+1II	0	18.6338	9.8883	0
M	40	18.1547	<2000	MSM	A	0	>200	464.7	50	0	1N+1NN+1II	0	8.82135	5.19054	0
M	45	19.2389	<2000	MSM	C	0	>200	917	40	0	1NN+1IP+1II	0	17.6509	69.3167	1
M	48	21.6071	<2000	IVDU	C	1	<=200	772	40	0	2N+1II	0	20.104	5.05913	0
M	52	20.9144	<2000	heterosexual	B	0	<=200	484	40	0	2N+1NN	0	20.6626	50.0986	0
M	54	23.039	<2000	MSM	A	0	>200	867	40	0	2N+1NN	0	19.1376	49.113	0
W	71	26.1054	<2000	heterosexual	C	0	<=200	367	40	0	2N+1II	0	18.8802	83.9028	0
M	48	20.386	<2000	IVDU	B	1	<=200	835	40	0	2N+1II	0	20.386	34.067	0
M	44	18.7132	<2000	IVDU	B	1	>200	712	40	0	2N+1II	0	18.6475	7.16163	0
M	56	18.7899	<2000	other	A	0	>200	581	40	0	1NN+1IP+1II	0	18.3326	58.0815	0
W	37	24.1752	<2000	IVDU	B	1	<=200	239.6	40	0	2N+1IPb	0	18.2998	26.7083	0
M	45	26.8747	<2000	MSM	B	0	<=200	301	40	0	2N+1NN	0	17.4648	72.9632	1
M	48	18.5489	<2000	MSM	B	0	>200	383	40	0	2N+1NN	0	18.36	119.35	0
M	45	15.1047	<2000	heterosexual	A	1	>200	515	40	1		0			0
M	63	19.1075	<2000	heterosexual	B	1	<=200	530	40	0	1NN+1II	0	19.0883	13.272	0
M	49	22.3436	<2000	MSM	A	0	>200	404	40	0	2N+1II	0	18.6612	8.50854	0
W	36	18.6092	<2000	heterosexual	A	0	>200	653	40	0	2N+1IP	0	17.8891	80.8147	0
W	50	18.319	<2000	heterosexual	B	0	>200	1073	40	0	2N+1NN	0	18.1027	0.952694	0
M	54	18.0643	<2000	heterosexual	C	1	<=200	163	63	0	2N+1IPb	0	18.0726	95.7622	0
W	77	17.4702	<2000	other	B	0	<=200	422	40	0	2N+1NN	0	17.4237	43.7254	0
M	53	17.2156	<2000	heterosexual	C	0	<=200	471	0	1					0
M	50	18.475	<2000	MSM	A	0	>200	581	40	0	1IPb	0	12.0055	57.3259	0
M	58	18.0041	<2000	IVDU	A	1	<=200	207	40	0	2N+1NN	0	17.9767	83.3443	0
M	44	18.6201	<2000	heterosexual	B	0	>200	1232	40	0	1N+1II	0	18.1711	0.952694	1
M	39	22.8775	<2000	IVDU	A	0	<=200	200	40	0	2N+1IP	0	9.05955	68.9553	0
M	43	27.4825	<2000	IVDU	B	1	<=200	395	1854	0	2N+1NN	0	14.6968	16.7871	0
M	52	22.0233	<2000	MSM	A	0	>200	520	94	0	1N+1II	0	18.8611	24.2444	0
M	47	17.6619	<2000	MSM	A	0	>200	624	40	0	2N+1NN	0	17.5934	71.2878	0
W	55	14.1656	<2000	heterosexual	A	0	>200	828	50	0	2N+1NN	0	14.1164	32.4244	0
M	54	18.3381	<2000	other	C	0	<=200	723	40	0	2N+1IPb	0	17.9411	9.29698	0
W	35	17.4018	<2000	heterosexual	A	0	>200	732	40	0	2N+1IPb	0	17.3689	52.5296	0
W	48	17.6701	<2000	heterosexual	A	0	>200	1022	40	0	1NN+1II	0	17.6427	79.205	0
M	44	22.13	<2000	IVDU	C	1	<=200	117	50	0	2N+1IPb	0	19.1294	15.8016	0
M	60	13.4209	<2000	MSM	B	0	>200	1274	50	0	2N+1II	0	13.3799	18.364	0
M	73	26.8172	<2000	heterosexual	A	0	>200	730	40	0	2N+1NN	0	25.8179	106.045	0
M	64	17.7933	<2000	MSM	A	0	>200	898	40	0	2N+1II	0	17.7084	5.65046	0
M	51	19.6715	<2000	MSM	A	0	>200	702	40	0	2N+1NN	0	14.8556	2.13535	0
W	48	17.2402	<2000	heterosexual	A	0	>200	982	40	0	2N+1NN	0	16.7337	18.0026	0
M	49	19.8412	<2000	heterosexual	C	0	<=200	249	107	0	1N+1NN+1IPb	0	18.924	86.2352	0
M	61	13.692	<2000	heterosexual	C	0	<=200	492	40	0	2N+1IPb	0	13.6646	52.9895	0
M	38	17.8234	<2000	MSM	C	0	<=200	972	40	0	1NN+1IP	0	17.8234	34.1656	0
W	44	17.4456	<2000	other	C	0	<=200	237	40	0	1NN+1IPb+1II	0	17.4456	59.7569	0
W	42	16.4873	<2000	heterosexual	A	0	>200	388	1661	0	2N+1NN	0	16.3231	1.54402	0
M	37	17.6071	<2000	MSM	A	0	>200	749	40	0	1N+1NN+1IE	0	16.8268	20.2365	0
M	37	22.141	<2000	heterosexual	C	0	>200	916	40	0	2N+1NN	0	16.9391	12.615	0
W	62	15.4853	<2000	heterosexual	C	0	>200	258	50	0	1IPb	0	15.3895	8.96846	0
M	43	25.3361	<2000	heterosexual	B	0	<=200	1338	40	0	2N+1NN	0	17.3279	75.4928	0
M	69	13.7851	<2000	heterosexual	A	0	>200	588	50	0	2N+1II	0	13.7413	12.7792	0
W	43	17.3607	<2000	heterosexual	C	0	>200	975	40	0	2N+1IE	0	16.616	40.703	0
M	45	12.8022	<2000	MSM	A	0	>200	609	50	0	2N+1II	0	12.8022	28.5151	0
M	31	14.8966	<2000	MSM	C	0	<=200	109	617	0	2N+1IPb	0	14.6612	3.2523	0
M	46	17.2731	<2000	MSM	A	0	>200	596	40	0	2N+1II	0	17.2101	89.2247	0
W	46	17.1636	<2000	heterosexual	C	0	<=200	761	40	0	1NN+1II	0	17.1608	10.6439	0
W	52	17.0732	<2000	heterosexual	B	0	<=200	556	40	0	2N+1NN	0	16.9747	106.669	0
W	42	17.1335	<2000	IVDU	A	1	>200	451	40	0	2N+1NN	0	17.1143	2.29961	0
M	42	25.3552	<2000	MSM	C	0	<=200	404	40	0	1IP+1II	0	17.0951	54.7635	0
M	44	16.909	<2000	heterosexual	A	0	>200	752	40	0	2N+1NN	0	16.8487	35.184	0
W	40	16.9254	<2000	heterosexual	C	0	>200	1018	40	0	2N+1NN	0	16.8789	31.6689	0
M	43	15.488	<2000	MSM	B	0	>200	783	40	0	2N+1NN	0	15.4251	42.1485	0
M	54	18.3901	<2000	MSM	C	0	<=200	126	82417	0	1NN+1IPb+1II	0	17.2758	24.7372	0
M	47	25.5113	<2000	heterosexual	A	0	<=200	866	40	0	1N+1NN+1II	0	22.1766	11.9579	0
M	48	20.167	<2000	MSM	B	1	>200	486	40	0	2N+1NN	0	16.7201	112.878	0
M	51	16.4107	<2000	MSM	A	0	>200	550	40	0	2N+1IPb	0	16.4052	112.418	0
M	52	18.36	<2000	MSM	A	1	<=200	800	40	0	2N+1II	0	16.8569	20.9264	0
W	31	15.9124	<2000	heterosexual	A	0	<=200	499	40	0	2N+1IP	0	15.8741	1.41261	0
M	46	21.1335	<2000	MSM	A	1	>200	471	40	0	2N+1NN	0	18.5845	12.6478	0
W	42	16.9637	<2000	heterosexual	A	0	<=200	1146	40	0	2N+1NN	0	16.8898	104.172	0
W	37	16.4627	<2000	heterosexual	A	0	<=200	933	40	0	2N+1IP	0	15.7071	40.9001	0
M	56	16.9062	<2000	heterosexual	C	0	<=200	157	40	0	2N+1IPb	0	16.7584	64.7832	1
W	40	17.0924	<2000	heterosexual	A	0	>200	977	40	0	2N+1NN	0	17.0431	23.456	0
M	48	21.2266	<2000	MSM	A	0	>200	672	40	0	2N+1NN	0	16.4079	36.0053	0
M	40	16.3121	<2000	MSM	B	0	>200	1370	40	0	2N+1NN	0	16.2409	32.6873	0
M	54	16.5175	<2000	MSM	A	0	>200	895	40	0	2N+1NN	0	16.3833	75.9198	0
W	30	16.397	<2000	heterosexual	B	0	>200	938	40	0	2N+1II	0	16.3614	1.80683	0
M	40	16.6598	<2000	heterosexual	A	0	>200	915	40	0	2N+1II	0	11.2909	2.29961	0
M	54	16.3039	<2000	heterosexual	A	0	<=200	732	40	0	2N+1II	0	14.475	3.74507	0
M	29	16.4983	<2000	MSM	B	0	>200	834	40	0	2N+1NN	0	16.4298	97.9304	0
M	38	23.3977	<2000	heterosexual	C	0	<=200	233	40	0	2N+1IPb	0	15.3128	79.7963	1
M	77	13.4702	<2000	heterosexual	A	0	>200	379	40	0	2N+1NN	0	13.3169	39.7503	1
M	39	16.23	<2000	MSM	B	0	>200	531	40	0	2N+1NN	0	9.06502	83.9356	0
M	42	15.6331	<2000	MSM	A	0	>200	840	10480	1		1			0
M	49	16.2272	<2000	other	B	0	<=200	407	40	0	2N+1II	0	16.1944	0.886991	0
M	52	16.0986	<2000	heterosexual	A	0	>200	799	40	1					0
M	51	16.1725	<2000	IVDU	A	1	<=200	726	40	0	2N+1II	0	15.7919	0.886991	0
M	60	11.1266	<2000	heterosexual	B	0	<=200	611	50	0	2N+1NN	0	11.0007	6.70171	0
W	50	15.6934	<2000	other	A	0	<=200	556	40	0	2N+1NN	0	11.6851	23.9159	0
M	37	15.822	<2000	MSM	A	0	>200	563	40	0	2N+1II	0	15.781	50.6899	0
M	51	16.2601	<2000	other	A	0	<=200	519	40	0	2N+1NN	0	15.9124	83.3114	0
M	50	29.5086	<2000	MSM	A	0	>200	649	40	0	2N+1NN	0	15.5565	94.5466	0
W	45	28.5804	<2000	IVDU	B	1	>200	304	40	1		0			0
W	50	15.9781	<2000	heterosexual	A	1	>200	859	40	0	2N+1II	1	4.38877	52.661	0
M	40	15.9781	<2000	MSM	A	0	>200	878	40	0	2N+1II	0	14.7543	48.5545	0
W	46	15.6797	<2000	heterosexual	A	0	>200	853	7725	1		0			0
M	37	17.41	<2000	MSM	B	0	<=200	182	40	0	2N+1IP	0	17.41	25.1314	0
W	41	15.6879	>=2000	heterosexual	A	0	>200	847	40	0	2N+1II	0	14.0862	2.72668	0
W	37	15.1622	>=2000	heterosexual	B	0	>200	661	40	0	2N+1NN	0	15.0691	31.7017	0
M	38	15.5592	>=2000	MSM	B	0	>200	851	40	0	2N+1NN	0	14.8611	85.5782	0
M	54	15.6222	>=2000	MSM	A	0	<=200	520	40	0	2N+1NN	0	15.2115	107.129	0
M	39	14.8802	>=2000	other	A	0	>200	581	40	0	1N+1NN	0	14.8446	128.515	0
W	35	14.9131	>=2000	heterosexual	B	0	>200	1861	40	0	2N+1NN	0	14.5845	15.9658	0
M	75	15.2936	>=2000	heterosexual	A	0	<=200	382.7	20	0	2N+1NN	0	14.0014	107.326	0
M	32	15.2772	>=2000	MSM	A	0	<=200	575	40	0	1NN+1IPb+1II	0	12.3641	19.3167	0
M	48	15.2471	>=2000	MSM	A	0	>200	507	40	0	1IP+1II	0	15.1294	24.6386	0
M	52	15.4251	>=2000	heterosexual	B	0	>200	743	40	0	1N+1NN	0	13.6865	134.79	0
M	54	15.0554	>=2000	other	C	0	<=200	885	40	0	2N+1IPb	0	15.0472	68.9882	0
W	56	13.41	>=2000	heterosexual	B	0	>200	691	40	0	2N+1II	0	13.3717	42.5756	0
M	45	15.2964	>=2000	MSM	A	0	>200	866	40	0	1IPb	0	12.7146	94.1196	0
M	51	14.9706	>=2000	heterosexual	B	0	>200	642	40	0	2N+1NN	0	13.6044	14.5532	0
M	34	15.3511	>=2000	heterosexual	A	0	>200	962	40	0	2N+1II	0	15.3511	73.0289	0
W	35	16.7967	<2000	heterosexual	A	0	>200	548	40	0	2N+1NN	0	15.718	22.0105	0
M	54	15.1923	>=2000	MSM	A	0	<=200	587	40	0	2N+1NN	0	14.5982	114.685	0
M	55	15.822	>=2000	other	A	0	<=200	409	40	0	2N+1NN	0	15.8001	34.6583	0
M	54	11.6687	>=2000	heterosexual	A	0	<=200	203	50	0	2N+1NN	0	11.4771	60.6767	0
M	45	15.0773	>=2000	MSM	C	0	<=200	1028	40	0	2N+1II	0	15.0226	15.1774	0
M	49	14.9897	>=2000	MSM	B	0	<=200	832	40	0	2N+1NN	0	14.9295	26.4455	0
M	48	15.0144	>=2000	other	B	0	>200	1233	40	0	2N+1II	0	8.18344	85.3154	1
M	46	27.9097	<2000	heterosexual	B	0	<=200	560	40	0	2N+1II	0	14.3162	2.75953	0
M	33	15.1239	>=2000	IVDU	C	1	<=200	637	40	0	2N+1IPb	1	2.78166	33.3771	0
M	40	11.05	>=2000	heterosexual	B	0	>200	901	50	0	1N+1NN	0	10.9322	90.3417	0
W	34	14.0698	>=2000	heterosexual	A	0	<=200	906	40	0	2N+1II	0	13.911	0.886991	0
M	39	14.8693	>=2000	heterosexual	A	0	>200	799	40	0	2N+1NN	0	13.4757	112.714	0
M	55	13.681	>=2000	MSM	C	0	<=200	372	40	0	2N+1IPb	0	13.588	17.477	0
W	37	14.5216	>=2000	other	A	0	>200	842	40	0	2N+1NN	0	14.3107	14.5532	0
W	38	14.7379	>=2000	other	A	0	>200	524	40	0	2N+1NN	0	10.757	23.7188	0
M	41	14.4093	>=2000	MSM	A	0	>200	1001	40	0	2N+1NN	1	7.7755	93.2983	0
W	45	14.8501	>=2000	other	B	0	<=200	1255	40	0	2N+1II	0	14.809	13.3049	0
M	34	14.8255	>=2000	MSM	A	1	>200	806	40	0	1IP+1II	0	14.2204	67.6084	0
M	50	14.8966	>=2000	MSM	B	0	>200	913	40	0	2N+1II	0	13.7139	19.251	0
M	43	14.0643	>=2000	MSM	A	0	<=200	61	40	0	2N+1IPb	1	1.73032	20.7622	0
W	53	14.9432	>=2000	other	B	0	>200	907	40	0	1N+1NN+1II	0	11.4251	62.2865	0
M	33	14.8528	>=2000	IVDU	C	1	<=200	43	40	0	2N+1IPb	0	11.2909	2.46386	0
M	39	23.4333	<2000	heterosexual	B	0	<=200	596	40	0	2N+1NN	0	19.4333	29.6649	0
M	43	14.5243	>=2000	other	A	0	<=200	817	40	0	1N+1NN	0	14.3272	147.142	0
M	37	14.7269	>=2000	MSM	B	0	>200	2209	40	0	2N+1NN	0	2.44764	22.6018	0
W	50	10.2806	>=2000	heterosexual	B	0	<=200	460	50	0	2N+1IPb	0	10.245	45.1708	0
W	49	23.6523	<2000	heterosexual	B	1	<=200	809	50	0	2N+1II	0	10.256	24.77	0
W	43	14.4914	>=2000	heterosexual	A	0	>200	948	40	0	2N+1IP	0	11.269	72.0105	0
W	31	14.527	>=2000	heterosexual	A	0	<=200	463	40	0	2N+1NN	0	14.4285	30.979	0
M	53	12.7995	>=2000	MSM	A	0	<=200	68.7	40	0	2N+1IPb	0	12.7803	60.2168	0
M	43	14.6283	>=2000	heterosexual	A	0	>200	795	40	0	2N+1II	0	12.742	17.0171	0
W	48	25.6865	<2000	heterosexual	A	0	>200	824	40	0	2N+1NN	0	14.653	112.024	0
W	35	14.6667	>=2000	heterosexual	A	1	>200	683	40	0	2N+1NN	0	14.6639	13.4363	0
M	45	14.4203	>=2000	MSM	A	0	>200	439	40	0	2N+1NN	1	5.295	63.5348	0
W	43	14.3901	>=2000	heterosexual	A	0	>200	483	40	0	2N+1NN	0	9.08693	29.8949	0
M	52	14.5216	>=2000	MSM	A	0	>200	579	40	0	2N+1II	0	8.83504	1.21551	0
M	48	14.6174	>=2000	other	C	0	<=200	265	40	0	2N+1IP	0	14.5051	95.9593	0
M	59	11.0773	<2000	other	C	1	<=200	23	984000	0	1N+1IPb	0	11.0445	73.3246	0
M	33	22.3901	<2000	MSM	A	0	>200	486	40	0	2N+1NN	0	14.3299	96.3535	0
M	56	14.4613	>=2000	heterosexual	B	0	>200	743	40	0	2N+1NN	0	11.8467	86.4652	0
M	38	14.141	>=2000	heterosexual	C	0	<=200	1209	40	0	2N+1NN	0	14.0753	27.0039	0
M	64	11.2279	>=2000	MSM	C	0	<=200	1	190999	1		0			0
M	57	14.2587	>=2000	heterosexual	A	0	<=200	489	40	0	2N+1II	1	5.71663	68.594	0
M	46	14.2998	>=2000	MSM	C	0	<=200	823	40	0	2N+1NN	0	14.2697	94.908	0
M	63	13.5606	>=2000	heterosexual	A	0	>200	1204	40	1					0
M	34	14.1684	>=2000	heterosexual	A	0	>200	481	40	0	1NN+1II	0	13.6153	12.1551	0
M	46	16.679	<2000	MSM	A	1	<=200	365	40	0	2N+1II	0	14.078	70.9921	0
W	36	10.2943	>=2000	heterosexual	A	0	>200	672	3173	1					0
W	33	14.2806	>=2000	heterosexual	A	0	>200	508	40	0	2N+1IPb	0	14.0178	113.371	0
M	53	14.1793	>=2000	heterosexual	C	1	<=200	593	58	0	2N+1NN	0	14.0862	3.44941	0
M	56	13.5168	>=2000	other	C	0	<=200	516	40	0	1NN+1II	0	13.4702	45.0723	0
M	46	15.5236	>=2000	MSM	A	0	<=200	539	40	0	1II	0	15.1376	5.97897	0
M	58	13.9028	>=2000	MSM	C	0	<=200	342	40	0	2N+1NN	0	13.8782	75.5256	0
M	52	13.4456	>=2000	MSM	A	0	>200	899	40	0	2N+1NN	1	0.845996	10.1511	0			2015
W	26	16.5749	<2000	other	C	0	<=200	120.8	50	0	2N+1II	0	16.0274	8.8042	0
W	36	13.8179	>=2000	heterosexual	B	0	<=200	382.1	40	0	2N+1II	0	11.0335	43.0026	0
M	46	13.6263	>=2000	heterosexual	B	0	<=200	522	40	0	2N+1NN	0	13.3443	118.134	0
M	44	13.6454	>=2000	heterosexual	B	0	>200	1096	40	0	1IP+1II	0	7.85489	57.5887	0
M	49	14.1985	>=2000	IVDU	B	1	<=200	192	98250	0	2N+1IPb	0	8.29021	69.6781	0
W	43	14.256	>=2000	heterosexual	C	0	<=200	395	40	0	2N+1NN	0	14.2286	117.51	0
M	40	13.5441	>=2000	heterosexual	A	0	>200	1183	40	0	2N+1NN	0	12.1287	17.3784	0
W	36	11.6194	>=2000	other	A	0	<=200	477	1576	0	2N+1IPb	0	11.3402	30.4205	0
M	55	22.3107	<2000	heterosexual	C	0	<=200	418	40	0	2N+1NN	0	13.8015	29.0407	0
M	63	13.7659	>=2000	MSM	B	0	>200	647	40	0	2N+1NN	1	9.40999	112.911	0
M	84	8.59411	>=2000	heterosexual	B	0	<=200	273	40	0	1IPb	0	6.12183	18.9553	0
M	53	15.4086	>=2000	other	C	0	<=200	548	40	0	2N+1II	0	15.3593	70.1708	1
M	55	14.4203	>=2000	MSM	C	0	<=200	698	40	0	2N+1II	0	14.3819	17.477	0
W	61	16.95	<2000	other	C	0	<=200	783	40	0	1II	0	16.9199	3.08804	0
W	62	8.85147	>=2000	heterosexual	B	0	<=200	369	40	0	2N+1IPb	0	8.83778	41.0315	0
M	45	13.1472	>=2000	heterosexual	B	1	>200	813	40	0	2N+1NN	0	9.02943	73.226	0
M	34	13.3005	>=2000	other	A	1	>200	1074	40	0	2N+1IPb	0	6.0178	71.8791	0
W	37	13.2923	>=2000	other	B	0	<=200	292	40	0	2N+1NN	0	12.9829	32.6216	0
M	42	20.2929	<2000	other	C	0	<=200	350	40	0	1NN+1IPb	0	13.3032	128.811	0
W	42	7.41684	>=2000	heterosexual	B	0	>200	820	40	0	2N+1NN	1	3.73443	44.8095	0	2010
M	41	13.3662	>=2000	heterosexual	A	0	>200	586	40	0	2N+1II	0	13.2676	11.498	0
W	27	13.2594	>=2000	other	A	0	>200	466	40	0	2N+1IPb	0	10.1656	25.4928	0
M	41	13.2731	>=2000	MSM	A	0	>200	797	40	0	2N+1NN	0	7.00616	37.9435	0
M	37	8.9473	>=2000	heterosexual	C	0	>200	445	40	0	2N+1IPb	0	8.86242	54.6978	0
M	50	14.0753	>=2000	MSM	B	0	>200	783	53	0	2N+1NN	0	13.922	34.6255	0
W	52	13.848	>=2000	heterosexual	B	0	>200	547	40	0	2N+1NN	0	13.7221	17.1485	0
W	34	12.783	>=2000	other	A	0	>200	482	40	0	2N+1NN	0	7.71526	16.3601	0
W	27	13.1828	>=2000	IVDU	C	1	<=200	281	40	0	2N+1II	0	13.0815	3.67937	0
W	46	8.67351	>=2000	heterosexual	A	0	>200	672	50	0	2N+1II	0	8.57221	37.2536	0
M	45	14.5763	<2000	other	A	1	<=200	219	50	0	2N+1II	0	13.6591	10.2497	0
M	41	13.1253	>=2000	MSM	A	0	<=200	122	3077	0	2N+1IPb	1	0.0958248	1.1498	0
W	51	15.7618	<2000	heterosexual	C	0	>200	1710	40	0	2N+1NN	0	11.2498	35.7753	0
M	40	16.4846	<2000	MSM	C	0	<=200	437	40	0	2N+1NN	0	15.2444	21.025	0
M	60	13.3032	<2000	heterosexual	A	0	>200	635	50	0	1N+1NN	0	13.3032	73.0946	0
M	66	12.6105	>=2000	MSM	A	0	>200	834	40	0	2N+1II	0	11.7207	6.86597	0
W	80	13.076	>=2000	heterosexual	C	0	<=200	403	40	0	1IPb+1II	0	13.0103	78.5808	0
M	45	18.204	<2000	MSM	C	0	<=200	264	40	0	1N+1II	0	12.9418	20.8936	1
W	35	12.9528	>=2000	heterosexual	A	0	>200	628	40	0	2N+1IPb	0	9.13621	33.6071	0
M	56	11.5181	>=2000	other	B	0	<=200	443	40	0	2N+1II	0	11.4771	1.80683	0
W	39	12.8022	>=2000	heterosexual	A	0	<=200	808	40	0	2N+1IP	0	12.7639	89.9803	0
M	30	12.8679	>=2000	MSM	C	0	<=200	947	0	0	2N+1NN+1II	0	11.5674	3.21945	0
M	32	12.7447	>=2000	MSM	B	0	>200	658	40	0	2N+1NN	0	11.1923	73.9488	0
M	57	12.7967	>=2000	MSM	C	0	<=200	369	40	0	2N+1NN	0	12.7967	102.464	0
M	47	16.2108	<2000	IVDU	B	1	<=200	244	50	0	2N+1IPb	0	6.92129	22.0105	1
M	35	12.5749	>=2000	other	A	0	>200	858	40	0	2N+1NN	1	1.50856	18.1012	0
M	45	13.1937	>=2000	heterosexual	B	1	<=200	617	40	0	2N+1NN	0	13.1472	29.8949	0
M	33	9.96851	>=2000	other	B	0	>200	646	0	0	3N	0	8.4271	73.2917	0
M	28	12.8049	>=2000	MSM	B	0	<=200	220	173	0	2N+1IPb	0	12.3039	1.83968	0
M	45	12.627	>=2000	heterosexual	B	0	>200	896	40	0	2N+1NN	0	10.7433	11.728	0
M	29	12.742	>=2000	MSM	B	0	>200	718	40	0	2N+1NN	0	10.4093	36.1695	0
M	37	21.4976	<2000	heterosexual	A	0	<=200	517	40	0	1IP+1II	0	20.2847	7.78581	1
W	40	21.8782	<2000	heterosexual	C	0	>200	804	40	0	2N+1II	0	21.8316	1.1498	1
M	49	12.783	>=2000	heterosexual	A	0	>200	663	40	0	2N+1II	0	11.5373	8.50854	0
W	36	12.5722	>=2000	other	A	0	>200	607	40	0	2N+1II	0	12.3258	1.83968	0
W	29	12.397	>=2000	heterosexual	A	0	>200	601	40	0	2N+1NN	0	12.1314	106.012	0
M	29	12.3176	>=2000	heterosexual	A	0	>200	626	40	0	2N+1IPb	0	11.3648	51.4783	0
W	55	12.3422	>=2000	heterosexual	A	0	>200	1258	40	0	2N+1NN	0	12.1424	116.261	0
M	59	12.1451	>=2000	heterosexual	A	0	>200	734	40	0	1NN+1II	0	11.1759	12.1222	0
M	38	12.8788	>=2000	MSM	C	0	<=200	193	29646	0	3N+1IPb	0	10.924	24.8357	0
W	51	12.449	>=2000	heterosexual	A	0	<=200	784	40	0	1NN+1II	0	12.397	6.17608	0
W	44	11.7454	>=2000	IVDU	C	1	>200	581	40	0	1IPb	0	11.4059	41.4915	0
M	36	12.4545	>=2000	heterosexual	A	0	<=200	875	40	0	1IP+1II	0	12.3614	59.0342	0
W	31	6.87474	>=2000	heterosexual	A	0	<=200	259	8260	0	2N+1IP	0	6.51882	4.30355	0
M	39	14.1602	>=2000	MSM	A	0	<=200	481	40	0	2N+1NN	0	12.1999	14.4218	0
M	43	12.345	>=2000	MSM	A	0	<=200	615	40	0	2N+1NN	0	12.0739	34.954	0
W	42	12.8597	>=2000	MSM	B	0	<=200	264	40	0	2N+1IPb	0	12.794	7.32589	0
M	45	12.3066	>=2000	IVDU	A	1	>200	545	40	0	2N+1IP	0	5.67556	41.9514	0
W	42	17.3251	<2000	heterosexual	A	0	<=200	410	40	0	1IP+1II	0	12.1013	62.6478	0
M	33	12.2491	>=2000	heterosexual	A	0	<=200	329	40	0	2N+1II	0	12.1916	85.0854	0
W	40	12.345	>=2000	heterosexual	A	0	<=200	557	40	0	2N+1II	0	12.2491	9.7569	0
M	33	12.271	>=2000	MSM	A	0	>200	674	40	0	1NN+1II	0	11.4606	52.661	0
M	41	12.2081	>=2000	MSM	A	0	<=200	251	40	0	2N+1NN	0	12.0219	18.4297	0
M	48	10.7214	>=2000	MSM	B	0	>200	982	40	0	2N+1II	1	2.81451	33.7714	0
M	52	10.694	>=2000	MSM	A	0	>200	767	40	0	2N+1II	0	9.12252	33.7714	0
M	35	17.4073	<2000	MSM	B	0	>200	309	345	0	2N+1II	0	16.95	0.821288	0
W	29	12.1232	>=2000	other	B	0	<=200	252	40	0	2N+1NN	0	12.1177	23.3574	0
W	58	30.486	<2000	heterosexual	B	0	>200	705	40	0	1N+1NN	0	22.5161	52.9566	1
W	56	12.2245	>=2000	heterosexual	A	1	<=200	914	40	0	2N+1NN	0	11.4387	27.0039	0
M	58	12.0246	>=2000	heterosexual	C	0	<=200	389	40	0	2N+1NN	0	11.9973	123.456	0
M	53	11.9644	>=2000	MSM	A	0	<=200	307	40	0	2N+1IPb	0	11.9398	38.9947	0
M	37	12.3669	>=2000	MSM	C	0	<=200	779	40	0	2N+1NN	0	12.3012	21.3206	0
W	44	12.1999	>=2000	other	A	0	>200	592	40	0	2N+1NN	0	12.1259	64.389	0
M	40	15.091	>=2000	MSM	C	0	<=200	496	40	0	2N+1II	0	15.0089	13.0749	1
M	41	11.7837	>=2000	MSM	A	0	<=200	348	40	0	2N+1NN	0	11.6797	104.928	0
M	66	11.9808	>=2000	MSM	A	0	>200	722	40	0	2N+1NN	0	9.50856	35.5125	0
M	47	12.0684	>=2000	MSM	A	0	<=200	674	40	0	2N+1IPb	0	11.0418	12.4507	0
M	42	10.1492	>=2000	MSM	A	0	>200	682	40	0	2N+1NN	1	2.40383	28.8436	0
W	62	12.0958	>=2000	other	C	0	<=200	461	40	0	2N+1II	0	12.0739	6.5703	1
W	38	13.1992	>=2000	heterosexual	B	0	<=200	456	40	0	2N+1NN	0	13.1581	91.2943	0
M	43	11.8056	>=2000	heterosexual	C	0	<=200	793	40	0	2N+1IP	0	11.729	86.498	0
M	49	11.4251	>=2000	MSM	A	0	>200	1056	40	0	2N+1IPb	0	11.0226	25.23	0
M	39	11.5017	>=2000	MSM	A	0	>200	572	40	0	2N+1II	0	6.28611	17.0171	0
M	44	30.2122	<2000	IVDU	A	1	>200	795	40	0	2N+1IPb	0	6.92129	79.8292	0
W	32	11.7864	>=2000	heterosexual	A	0	>200	1086	40	0	2N+1II	0	9.76865	6.20894	0
W	38	11.5181	>=2000	heterosexual	A	0	>200	423	40	0	2N+1IPb	0	8.90623	32.5887	0
M	68	8.59138	>=2000	heterosexual	A	0	>200	830	50	0	1IPb	0	6.42574	46.025	1
W	29	9.89459	>=2000	heterosexual	B	0	>200	693	50	0	2N+1NN	0	6.62012	47.0105	0
M	40	11.373	>=2000	heterosexual	B	1	<=200	654	40	0	2N+1NN	0	9.9165	34.3298	0
M	39	11.7125	>=2000	heterosexual	C	0	>200	311	3369	0	2N+1IPb	0	11.6304	19.1196	0
M	50	12.4353	>=2000	heterosexual	A	0	<=200	415	40	0	2N+1IPb	0	9.52498	71.5834	0
M	37	11.5565	>=2000	MSM	A	0	>200	518	40	0	2N+1IPb	1	6.76523	81.1761	0
M	34	11.6523	>=2000	MSM	A	0	>200	576	40	0	1NN+1II	0	10.809	1.80683	0
W	38	10.2149	>=2000	heterosexual	A	0	>200	903	40	0	2N+1NN	0	9.8371	76.774	0
M	59	11.5373	>=2000	MSM	A	0	<=200	459	40	0	2N+1NN	0	11.4935	5.02628	0
W	60	11.5181	>=2000	heterosexual	C	0	<=200	852	40	0	2N+1II	0	6.52704	77.2996	1
M	35	21.0294	<2000	heterosexual	A	0	<=200	846	40	0	1N+1NN	0	11.05	50.657	0
W	43	11.4798	>=2000	heterosexual	A	0	<=200	732	40	0	2N+1NN	0	11.3046	101.15	0
W	34	10.8337	>=2000	heterosexual	A	0	>200	1165	40	0	2N+1II	1	5.46201	65.5388	0
M	39	12.3231	>=2000	MSM	B	0	>200	537	59	0	2N+1II	0	9.62081	17.247	0
M	50	11.2772	>=2000	MSM	A	0	>200	1227	40	0	2N+1IE	0	9.58248	54.1393	0
M	42	11.3511	>=2000	MSM	A	0	>200	543	40	0	2N+1II	0	10.5982	13.929	1
M	44	10.9076	>=2000	heterosexual	B	0	>200	793	40	0	3N+1IPb	0	10.5791	85.6767	0
W	41	20.7365	<2000	heterosexual	A	1	>200	750	290	1		1			0
M	37	13.577	>=2000	IVDU	A	1	<=200	803	40	0	2N+1NN	0	13.5661	19.6452	0
M	44	11.8741	>=2000	other	C	0	<=200	502	40	0	2N+1II	0	11.7782	1.54402	0
W	33	10.2505	>=2000	other	B	0	<=200	517	40	0	2N+1NN	0	10.1766	88.7976	0
M	41	11.0445	>=2000	MSM	A	0	>200	925	40	0	2N+1NN	0	10.8364	100.821	0
M	33	11.332	>=2000	MSM	A	0	>200	733	40	0	2N+1II	0	4.65708	0.919842	0
W	33	10.0014	>=2000	other	A	0	>200	573	40	0	2N+1IP	0	9.68652	74.1459	0
W	33	12.1013	>=2000	other	A	0	>200	840	40	0	2N+1IPb	0	12.1013	83.0158	0
M	42	11.2416	>=2000	MSM	B	0	<=200	472	40	0	1N+1IPb	0	11.217	7.16163	0
W	58	10.7023	>=2000	heterosexual	A	0	>200	1291	88	1					0
W	42	11.8631	>=2000	heterosexual	A	0	>200	721	40	0	2N+1NN	0	4.9692	53.7451	0
W	34	14.9213	>=2000	other	B	0	<=200	545	40	0	2N+1NN	0	10.4175	59.5269	0
W	39	11.5373	>=2000	other	A	0	>200	700	40	0	2N+1II	0	11.1403	1.60972	0
W	51	16.961	<2000	heterosexual	B	0	<=200	259	50	0	2N+1IPb	0	16.9117	28.7122	0
M	35	11.3046	>=2000	MSM	A	0	>200	867	40	0	2N+1II	0	11.0773	1.60972	0
W	35	10.7734	>=2000	heterosexual	A	0	<=200	544	40	0	2N+1IPb	0	10.5325	49.113	0
M	39	11.5318	>=2000	MSM	A	0	>200	898	40	0	2N+1NN	0	10.2861	110.841	0
M	59	11.0198	>=2000	other	C	0	<=200	550	40	0	2N+1NN	0	10.9952	37.7135	0
M	52	10.9158	>=2000	MSM	A	0	>200	521	40	0	2N+1IPb	0	5.05407	40.5388	0
M	28	8.12594	>=2000	MSM	B	0	>200	1089	50	0	1NN+1IPb+1II	0	4.18344	38.0092	0
W	35	15.3484	>=2000	other	B	0	<=200	631	40	0	2N+1NN	0	15.3484	107.096	0
M	42	15.1294	>=2000	other	B	0	<=200	979	40	0	2N+1NN	0	15.0144	104.534	0
M	32	9.2512	>=2000	heterosexual	A	0	>200	773	71798	1					0
M	20	14.7488	>=2000	other	B	1	<=200	744	40	0	2N+1IPb	0	14.6776	59.6583	0
M	41	11.0144	>=2000	MSM	A	0	>200	694	40	0	2N+1II	0	10.3107	11.728	0
W	31	11.0938	>=2000	other	A	0	>200	667	40	0	2N+1IPb	0	9.10335	13.6991	0
W	32	11.7399	>=2000	other	A	0	>200	529	40	0	2N+1NN	0	10.5024	32.5558	0
W	33	10.8118	>=2000	other	A	0	<=200	276	20827	0	2N+1NN	0	10.5708	29.6321	0
W	61	10.3628	>=2000	other	C	0	<=200	22	0	0	2N+1IPb	0	7.98357	25.2957	1
M	35	10.4559	>=2000	MSM	A	0	>200	1437	40	0	2N+1NN	0	10.2313	89.4875	0
W	42	11.5592	>=2000	heterosexual	A	0	>200	1152	40	0	2N+1II	0	9.53867	77.2668	0
W	29	6.08624	>=2000	heterosexual	A	0	>200	814	50	1		1			0
W	36	10.872	>=2000	heterosexual	A	0	>200	529	74	0	2N+1NN	0	10.1739	17.5756	0
W	20	22.6256	<2000	other	B	0	>200	635	40	0	1N+1IPb	0	18.141	0.689882	0
M	49	9.44285	>=2000	MSM	A	0	>200	701	40	0	2N+1NN	0	7.80014	60.611	0
M	29	9.66735	>=2000	MSM	A	0	>200	614	40	0	2N+1IPb	0	8.65708	93.2326	0
M	37	10.2779	>=2000	MSM	B	0	<=200	1077	40	0	2N+1NN	0	9.35797	5.4205	1
M	51	10.6667	>=2000	MSM	B	0	<=200	819	40	0	2N+1II	0	10.5982	14.9474	0
W	43	11.8166	>=2000	other	A	0	<=200	510	40	0	2N+1NN	0	11.7372	69.8423	0
M	42	14.4613	<2000	MSM	A	0	<=200	615	50	0	2N+1NN	0	14.4613	59.7569	0
W	40	10.2313	>=2000	other	A	0	>200	540	40	0	2N+1NN	0	10.037	33.0815	0
M	34	10.3491	>=2000	heterosexual	A	0	>200	1564	40	0	2N+1NN	0	5.9603	16.7871	0
M	48	10.976	>=2000	MSM	A	0	>200	700	40	0	2N+1II	0	4.88159	17.3127	0
M	42	10.694	>=2000	MSM	C	0	<=200	214	105	0	2N+1NN	0	10.5955	13.6662	0
W	45	10.6365	>=2000	heterosexual	A	0	>200	1363	40	0	2N+1II	0	10.6174	32.5558	0
W	28	10.4997	>=2000	heterosexual	A	0	>200	944	40	0	2N+1IPb	0	9.65914	24.8357	0
M	53	10.6639	>=2000	heterosexual	A	1	>200	987	40	0	2N+1NN	0	10.5982	29.0407	0
M	65	21.629	<2000	MSM	C	0	<=200	481	50	0	2N+1NN	0	16.1259	74.4415	1
W	39	11.7317	>=2000	heterosexual	C	0	<=200	193	40	0	2N+1II	0	11.165	8.50854	0
M	53	29.3525	<2000	MSM	B	0	<=200	255	1069	0	2N+1IPb	1	4.87611	58.5085	0
W	29	10.4914	>=2000	heterosexual	A	0	<=200	642	40	0	2N+1II	0	10.1602	6.37319	0
W	28	10.1246	>=2000	other	C	0	<=200	126	595	0	2N+1IPb	0	10.1246	22.3719	0
M	34	5.52498	>=2000	MSM	A	0	>200	602	40	0	2N+1NN	0	4.43258	34.5269	0
M	35	5.42916	>=2000	MSM	A	0	>200	719	50	0	2N+1II	0	5.05955	2.75953	0
W	54	9.71663	>=2000	heterosexual	A	0	<=200	514	40	0	2N+1NN	0	8.77755	71.2878	1
M	31	6.67488	>=2000	MSM	A	0	>200	959	40	0	2N+1II	0	6.64203	3.97503	0
W	25	9.53046	>=2000	heterosexual	A	0	<=200	514	40	0	2N+1NN	1	5.9822	71.7805	0
W	40	23.0746	<2000	heterosexual	A	1	<=200	1270	40	0	2N+1IPb	0	17.9055	113.633	0
W	37	16.2738	<2000	heterosexual	C	0	<=200	516	40	0	2N+1IPb	0	15.9398	43.6925	0
M	43	10.9158	>=2000	heterosexual	A	0	>200	525	40	1					0
M	29	7.61123	>=2000	MSM	A	0	>200	763	40	0	2N+1NN	0	6.23682	25.3614	0
W	47	2.85832	>=2000	heterosexual	A	0	>200	570.5	50	1		1			0
W	23	5.42094	>=2000	heterosexual	A	0	>200	675	40	0	2N+1NN	0	5.14716	11.2352	0
M	54	6.57358	>=2000	heterosexual	B	0	<=200	327	40	0	1NN+1IE	0	6.49966	38.042	0
M	38	15.4743	>=2000	MSM	A	0	<=200	814	40	0	2N+1NN	0	12.0958	33.3443	0
M	25	0.243669	>=2000	MSM	A	0	>200	732	3680	1					0
M	40	8.93635	>=2000	MSM	B	0	>200	1518	40	0	1NN+1II	0	7.05818	70.9264	0
M	47	17.5058	<2000	MSM	C	0	<=200	574	40	0	1IPb	0	17.0048	92.247	1
M	51	1.60164	>=2000	heterosexual	A	1	<=200	176	50	0	2N+1IPb	0	1.52225	17.8055	0
W	28	2.60917	>=2000	heterosexual	A	0	>200	718	40	0	2N+1NN	0	2.52977	23.6859	0
W	42	17.9384	<2000	other	B	1	>200	390	0	0	2N+1II	0	10.2094	9.39553	0
M	61	7.48255	>=2000	MSM	C	0	>200	829	314	0	2N+1IPb	0	7.37851	1.1498	0
M	29	2.56537	>=2000	MSM	A	0	>200	708	40	0	2N+1NN	0	2.53525	22.2733	0
M	34	7.53183	>=2000	MSM	A	0	>200	784	40	0	2N+1NN	0	3.89049	12.7464	0
M	33	10.2888	>=2000	MSM	A	0	>200	465	40	0	2N+1IE	0	10.256	54.0407	0
W	23	7.49897	>=2000	heterosexual	C	0	<=200	572	206	0	2N+1NN	0	6.11636	7.523	0
W	24	5.8371	>=2000	heterosexual	A	0	>200	482	40	0	2N+1NN	0	5.70294	56.3403	0
M	32	11.154	>=2000	heterosexual	B	0	>200	597	40	0	2N+1NN	0	9.03765	75.1971	0
W	56	9.28405	>=2000	heterosexual	B	0	>200	770	40	0	1NN+1II	0	5.21834	3.21945	0
M	53	0	>=2000	IVDU	C	1	>200	379.8	40	1		1			0
M	42	4.64613	>=2000	heterosexual	C	1	<=200	247	40	0	2N+1IPb	0	4.47365	17.3784	0
M	76	6.91855	>=2000	MSM	A	0	>200	318	40	0	2N+1II	0	6.86653	9.26413	0
M	44	2.63381	>=2000	MSM	B	0	<=200	258.2	40	0	2N+1II	0	2.61465	0.525624	0
W	37	6.76249	>=2000	heterosexual	A	0	>200	235	62470	1					0
W	41	4.03285	>=2000	heterosexual	A	0	<=200	374	40	0	2N+1IPb	0	3.95893	9.09987	0
M	34	11.2389	>=2000	MSM	B	0	>200	718	40	0	2N+1NN	0	7.41958	31.7674	0
W	29	8.55578	>=2000	heterosexual	A	0	>200	870	40	0	2N+1IPb	0	4.82683	2.29961	0
M	42	7.03628	>=2000	heterosexual	C	0	<=200	117	203	0	2N+1IPb	0	6.72142	0.328515	1
W	31	11.4114	>=2000	other	A	0	>200	540	104	0	2N+1IPb	0	10.7844	3.81078	0
M	31	3.83573	>=2000	heterosexual	A	0	>200	736	40	0	2N+1IPb	1	3.62218	43.4626	0
W	57	12.9281	>=2000	other	A	0	>200	690.9	40	0	2N+1IP	0	6.88022	68.5283	0
M	22	5.84257	>=2000	heterosexual	B	0	>200	392	61265	1					0
M	39	3.04175	>=2000	MSM	A	0	>200	1362	40	0	2N+1NN	0	2.9514	32.8187	0
W	34	6.63107	>=2000	heterosexual	A	0	>200	645	100	0	2N+1IPb	1	0.238193	2.85808	0
M	49	28.46	<2000	MSM	B	0	<=200	807.4	40	0	2N+1II	0	23.8741	0.886991	0
M	52	25.8152	<2000	MSM	C	1	<=200	279	40	0	2N+1IPb	0	17.4155	78.4494	0
M	27	15.9836	<2000	heterosexual	A	0	>200	401	40	0	2N+1IPb	0	8.99384	41.8857	0
M	55	6.80082	>=2000	heterosexual	C	0	<=200	377	40	0	2N+1II	0	6.67762	78.975	0
M	35	6.58727	>=2000	heterosexual	A	0	>200	783	40	0	2N+1NN	0	6.48323	33.8042	0
M	24	10.6995	>=2000	MSM	A	0	<=200	179	40	0	1NN+1II	0	9.14168	5.51905	0
M	45	1.60712	>=2000	other	C	0	>200	692	40	0	2N+1NN	0	0.205339	1.44547	0
W	42	20.846	<2000	heterosexual	C	0	<=200	466	40	0	2N+1IPb	0	7.15948	84.5926	1
M	36	22.5298	<2000	heterosexual	A	0	<=200	373	14699	0	1NN+1IPb	0	10.13	1.05125	0
W	39	8.32033	>=2000	heterosexual	C	0	<=200	391	40	0	2N+1NN	0	8.32033	34.3955	0
M	39	7.93977	>=2000	heterosexual	A	0	>200	592	40	0	2N+1II	0	7.64956	2.1025	0
W	36	11.4168	>=2000	heterosexual	A	1	<=200	196.9	40	0	2N+1NN	0	11.217	6.17608	0
W	16	22.0041	<2000	other	C	0	<=200	287	40	0	1IPb+1II	0	21.2375	17.247	0
M	38	14.4011	>=2000	IVDU	B	0	<=200	792	40	0	2N+1II	0	9.37988	86.0053	0
W	31	10.3409	>=2000	heterosexual	A	0	>200	206	40	0	2N+1NN	0	1.34155	9.13272	1
M	59	22.4066	<2000	MSM	C	0	<=200	750	40	0	2N+1IP+1II	0	12.501	47.0105	0
M	27	2.04244	>=2000	MSM	A	0	>200	618	50	0	2N+1NN	1	1.90828	22.8975	0
M	43	5.27858	>=2000	MSM	A	0	>200	808	0	0	2N+1II	0	3.80287	0.952694	0
M	45	3.06639	>=2000	MSM	A	0	>200	502	40	0	2N+1IPb	0	2.76249	29.7635	0
M	33	3.37029	>=2000	MSM	A	0	>200	631	40	0	2N+1NN	0	3.12389	31.5046	0
M	46	28.4189	<2000	IVDU	C	1	<=200	231.9	62	0	1IPb+1II	0	8.25188	45.9921	1
M	37	10.3381	>=2000	MSM	A	0	>200	375	50	0	1IPb+1II	1	3.17043	38.042	0
M	21	1.08966	>=2000	MSM	A	0	>200	477	50	0	2N+1IPb	0	0.843258	9.8883	0
M	68	18.2122	<2000	MSM	A	0	>200	434	50	0	2N+1NN	0	15.0007	61.2352	0
M	46	28.4873	<2000	IVDU	B	1	<=200	634	40	0	2N+1NN	0	19.0719	32.753	0
M	51	4.23546	>=2000	MSM	A	0	>200	535	40	0	2N+1NN	1	4.13142	49.5729	0
M	44	8.89528	>=2000	MSM	A	0	>200	768	40	0	2N+1NN	0	5.99589	35.841	0
M	32	8.58864	>=2000	other	C	1	<=200	866	40	0	2N+1NN	0	7.73169	30.6505	0
M	26	9.66188	>=2000	MSM	A	0	>200	1051	40	0	2N+1NN	0	7.60301	32.3587	0
W	39	8.9117	>=2000	heterosexual	B	0	>200	471	40	0	2N+1II	0	1.6564	3.1866	0
W	31	3.97536	>=2000	heterosexual	A	0	>200	948	1080	1					0
W	47	16.8898	<2000	heterosexual	B	0	>200	1735.3	20	0	2N+1II	0	16.2574	6.07753	0
M	30	4.36413	>=2000	MSM	A	0	>200	458	3150	1					0
M	42	21.5387	<2000	IVDU	C	1	<=200	654	40	0	2N+1IPb	0	17.4319	82.4901	0
M	17	2.19849	>=2000	heterosexual	A	0	>200	907	40	0	2N+1IPb	1	1.99316	23.9159	0
M	36	6.14921	>=2000	MSM	A	0	>200	1109	40	0	2N+1NN	1	4.93087	59.1656	0
M	39	9.78782	>=2000	MSM	B	1	<=200	959	385	0	2N+1II	0	6.98152	0.985545	0
M	54	6.9514	>=2000	heterosexual	A	0	>200	499	40	0	2N+1II	0	5.01574	16.1629	0
W	25	7.56742	>=2000	heterosexual	C	0	<=200	432.4	40	0	2N+1IPb	0	7.56468	38.7319	0
M	35	5.25394	>=2000	other	C	0	<=200	437	40	0	2N+1IPb	1	5.20465	62.4507	0
M	51	17.9877	<2000	heterosexual	C	0	<=200	725	40	0	2N+1IPb	0	17.9576	40.4731	0
M	29	2.05339	>=2000	MSM	A	0	>200	1020	40	0	2N+1NN	0	1.99863	18.1669	0
M	41	8.19713	>=2000	MSM	B	0	>200	727	40	0	2N+1NN	1	7.96715	95.5979	0
W	19	0.344969	>=2000	other	A	0	>200	399.1	235	0	2N+1IPb	1	0.0711841	0.854139	0
M	59	5.11431	>=2000	MSM	A	0	>200	789	40	0	2N+1NN	0	5.01848	9.85545	0
W	30	5.1499	>=2000	other	A	0	<=200	376	40	0	2N+1NN	0	5.01574	47.799	0
M	65	2.68036	>=2000	MSM	A	0	<=200	143	40	0	2N+1IPb	0	2.58727	12.5821	0
M	48	8.80493	>=2000	MSM	A	0	>200	863	40	0	2N+1NN	1	8.36961	100.427	0
W	28	5.71389	>=2000	heterosexual	A	0	>200	704	40	0	2N+1IPb	1	4.2245	50.6899	0
M	41	3.85216	>=2000	MSM	A	0	>200	442	40	0	2N+1NN	0	3.62765	22.9961	0
M	32	6.34086	>=2000	MSM	A	0	>200	634	40	0	2N+1II	0	2.48323	20.0723	0
W	39	6.03422	>=2000	heterosexual	A	0	>200	903	40	0	2N+1II	0	5.74949	68.3968	0
M	32	1.14168	>=2000	other	A	0	<=200	183	50	0	2N+1IPb	1	1.10883	13.3049	0
M	39	0.0985626	>=2000	MSM	A	0	>200	435	89200	1					0
M	17	4.07392	>=2000	MSM	A	0	>200	501	40	0	2N+1NN	0	3.68515	8.34428	0
M	62	26.256	<2000	other	A	0	>200	325	40	0	1N+1NN+1II+1IE	0	24.1752	15.1774	0
M	51	7.82752	>=2000	heterosexual	A	0	<=200	508	40	0	2N+1NN	0	7.75086	13.7976	0
W	28	9.44011	>=2000	heterosexual	A	0	<=200	486	40	0	2N+1NN	0	9.05955	59.3298	0
W	41	2.16564	>=2000	heterosexual	A	0	>200	430	50	0	2N+1IPb	0	1.63723	4.13929	0
W	42	12.5229	>=2000	other	A	0	>200	489	40	0	2N+1NN	0	12.5229	13.7976	0
M	63	5.62902	>=2000	heterosexual	A	0	>200	849	40	0	2N+1NN	0	5.36893	35.9067	0
W	29	10.3901	>=2000	heterosexual	C	1	>200	852	40	0	2N+1NN	0	3.22245	31.5046	0
M	43	8.96099	>=2000	MSM	A	0	>200	822	40	0	2N+1II	1	1.48118	17.7727	0
M	22	2.6037	>=2000	MSM	A	0	>200	660	31012	1					0
W	39	11.614	>=2000	heterosexual	A	0	>200	762	40	0	2N+1NN	0	11.3101	7.62155	0
M	45	10.4695	>=2000	other	A	0	>200	247	100	0	2N+1IPb	0	3.86037	13.3377	0
M	44	4.65435	>=2000	MSM	B	0	<=200	469	40	0	2N+1NN	0	4.61875	38.8962	0
W	23	9.79055	>=2000	heterosexual	A	0	<=200	167	1850	1		0			0
W	35	9.96304	>=2000	heterosexual	A	0	>200	852	40	0	2N+1NN	0	9.73306	106.242	0
W	35	5.73032	>=2000	heterosexual	A	0	>200	410	25600	0	2N+1IPb	0	4.03833	25.7556	0
M	64	8.31211	>=2000	heterosexual	A	0	<=200	182	40	0	2N+1IPb	1	2.29979	27.5953	0
W	29	9.76591	>=2000	heterosexual	B	1	<=200	185	5362	0	2N+1IPb	0	8.37509	23.883	0
M	21	5.67283	>=2000	MSM	A	0	>200	712	40	0	2N+1NN	0	4.27652	21.4192	0
M	37	5.69473	>=2000	heterosexual	A	0	<=200	504	40	0	2N+1NN	0	5.6564	34.4284	0
M	31	8.05476	>=2000	MSM	A	0	>200	1056	40	0	2N+1NN	0	7.95346	15.9001	0
M	38	5.72485	>=2000	MSM	A	0	>200	742	40	0	2N+1NN	1	5.62902	67.5427	0
W	30	10.0589	>=2000	other	B	0	<=200	868	40	0	2N+1II	0	9.96304	0.919842	0
M	37	5.82615	>=2000	MSM	A	0	>200	508	40	0	2N+1NN	0	5.02396	31.7346	0
M	60	7.00068	>=2000	MSM	A	0	>200	705	40	0	2N+1NN	1	6.89117	82.6873	0
M	48	13.4127	>=2000	heterosexual	A	0	>200	585	40	0	2N+1IPb	0	8.78303	7.88436	0
M	23	0.399726	>=2000	MSM	A	0	>200	1303	4591	1					0
M	31	2.64476	>=2000	MSM	A	0	>200	467	40	0	2N+1NN	0	2.61191	21.7477	0
M	24	7.24162	>=2000	MSM	A	0	>200	819	40	0	2N+1NN	0	5.92745	25.0986	0
M	39	8.30116	>=2000	MSM	B	0	<=200	489	52	0	2N+1NN	0	8.23272	30.1577	0
M	38	7.18138	>=2000	MSM	A	0	>200	611	40	0	2N+1NN	1	6.04244	72.5033	0
M	29	9.57974	>=2000	MSM	C	0	<=200	246	132	0	2N+1II	0	8.5859	2.06965	0
W	37	6.80356	>=2000	heterosexual	B	0	<=200	614	40	0	2N+1IPb	0	6.76797	38.5348	0
M	30	4.29021	>=2000	MSM	A	0	>200	783	50	0	2N+1NN	1	3.51266	42.1485	0
W	29	1.80151	>=2000	heterosexual	A	0	>200	720.3	49349	1					0
W	54	6.77071	>=2000	heterosexual	A	1	>200	415.6	50	0	2N+1NN	0	6.26968	2.75953	0
W	39	9.27858	>=2000	heterosexual	A	0	>200	844	40	0	2N+1NN	0	6.58453	74.6386	0
W	40	3.69884	>=2000	heterosexual	A	0	>200	904	40	1					0
M	20	14.2067	>=2000	other	B	0	>200	569	40	0	2N+1NN	0	12.2163	16.1958	0
M	51	8.30938	>=2000	other	C	0	>200	422	40	0	2N+1II	0	8.282	50.4271	0
M	43	6.64476	>=2000	MSM	A	0	>200	692	40	0	2N+1NN	0	5.32238	16.7871	0
M	32	3.6742	>=2000	MSM	B	0	>200	550	11482	1					0
M	34	4.08761	>=2000	MSM	C	0	<=200	483	50	0	2N+1NN	0	4.08761	8.8042	1
W	30	5.10883	>=2000	heterosexual	C	0	<=200	653	40	0	2N+1IPb	1	5.08145	60.9724	0
M	37	7.09651	>=2000	MSM	A	0	>200	668	40	0	2N+1NN	0	5.44285	15.933	0
M	32	1.16085	>=2000	MSM	A	0	<=200	328	956	1					0
W	57	6.89938	>=2000	other	A	0	>200	497	40	0	2N+1NN	0	6.89938	72.4704	0
M	47	1.27858	>=2000	MSM	A	0	>200	840	9820	1					0
M	31	11.1677	>=2000	heterosexual	A	0	>200	463	40	0	2N+1NN	1	2.8501	34.1984	0
M	25	10.1273	>=2000	heterosexual	A	0	<=200	461	40	0	2N+1NN	0	4.72553	26.6097	0
W	46	9.9603	>=2000	other	A	0	>200	335	885	0	2N+1IP	0	3.01437	32.0302	0
M	48	30.3135	<2000	IVDU	B	1	<=200	291.2	54	0	2N+1NN	0	15.0856	5.97897	0
M	28	3.78097	>=2000	MSM	A	0	>200	486	40	0	2N+1NN	0	3.69884	1.1498	0
M	33	6.68309	>=2000	MSM	A	1	>200	499	40	0	2N+1NN	0	6.58727	75.2628	0
M	32	8.62697	>=2000	heterosexual	A	0	>200	820	40	0	2N+1NN	0	8.62697	44.5795	0
M	56	9.18001	>=2000	heterosexual	B	0	<=200	520	40	0	2N+1II	0	9.14168	81.636	0
W	69	2.15743	>=2000	other	B	1	<=200	193	40	0	2N+1NN	0	2.09993	4.73062	0
M	40	19.1622	<2000	IVDU	A	0	>200	528	40	0	1N+1NN	0	18.5763	42.3784	0
M	20	2.4011	>=2000	MSM	A	0	>200	962	40	0	2N+1NN	0	2.06434	15.1117	0
W	44	12.1369	>=2000	heterosexual	A	0	<=200	263	40	0	2N+1IPb	0	12.0411	0.919842	0
W	36	4.01369	>=2000	heterosexual	A	0	>200	747	40	0	2N+1IPb	0	2.98152	35.0854	0
M	52	5.16632	>=2000	MSM	A	0	>200	1148	40	0	2N+1NN	0	4.33949	37.6807	0
M	32	9.97125	>=2000	MSM	B	0	>200	667	40	0	2N+1NN	0	9.96304	18.6925	0
W	55	20.616	<2000	heterosexual	A	0	<=200	1242	40	0	1IP+1II	0	12.1834	13.5348	0
M	62	13.473	>=2000	heterosexual	C	0	<=200	779.4	20	0	2N+1NN	0	13.4374	30.2891	0
M	40	8.2245	>=2000	MSM	A	0	>200	538	40	0	2N+1NN	0	1.4757	12.4179	0
M	27	7.11294	>=2000	MSM	A	0	>200	748	40	0	2N+1NN	0	4.71184	44.2181	0
M	40	4.45175	>=2000	heterosexual	A	0	>200	416	40	0	2N+1NN	1	4.41889	53.0223	0
M	49	20.1396	<2000	MSM	C	0	<=200	545	71	0	2N+1II	0	18.4668	11.9579	0
M	56	5.84531	>=2000	heterosexual	A	0	>200	487	40	0	2N+1NN	0	4.95003	30.1248	0
W	42	6.63929	>=2000	heterosexual	A	0	<=200	238	40	0	2N+1IPb	0	6.54073	36.6951	0
W	40	12.3888	>=2000	other	A	0	>200	1045	40	0	2N+1NN	0	11.05	19.1196	0
M	48	15.3018	<2000	IVDU	B	1	<=200	579.5	10	0	2N+1NN	0	15.2717	98.4888	0
M	53	2.95962	>=2000	MSM	C	0	<=200	680	40	0	2N+1NN	0	2.94319	16.4915	0
W	34	6.40383	>=2000	heterosexual	A	0	<=200	322	40	0	2N+1NN	0	5.44011	33.5414	0
M	47	7.60301	>=2000	MSM	A	0	>200	616	40	0	2N+1NN	0	4.47639	36.9908	0
M	32	4.94456	>=2000	heterosexual	A	0	<=200	415	40	0	2N+1NN	1	4.90623	58.8699	0
W	24	7.57837	>=2000	heterosexual	C	0	>200	590	40	0	2N+1IPb	0	4.21629	41.8528	0
M	54	11.9945	>=2000	heterosexual	A	0	<=200	370	40	0	2N+1NN	0	11.8686	65.2431	0
M	50	8.46817	>=2000	MSM	A	0	>200	693	40	0	2N+1II	0	8.27926	6.73456	0
M	43	10.2834	>=2000	other	A	0	>200	1256	40	0	2N+1NN	0	10.0561	33.7714	0
M	43	11.7947	<2000	MSM	A	0	>200	436	50	0	2N+1NN	0	5.95483	0.919842	0
M	33	3.46338	>=2000	MSM	A	0	>200	541	40	0	2N+1NN	0	3.00068	23.3903	0
M	45	6.9076	>=2000	MSM	A	0	>200	527	40	0	2N+1NN	1	4.51472	54.1721	0
M	41	7.31554	>=2000	MSM	A	0	>200	633	40	0	2N+1NN	1	5.16359	61.958	0
M	18	24.1889	<2000	other	B	0	>200	941.3	40	0	2N+1NN	0	4.85421	54.2378	0
W	46	18.4367	<2000	heterosexual	C	0	<=200	666	40	0	1NN+1II	0	18.4175	3.02234	0
M	33	12.449	>=2000	MSM	A	0	>200	589	1737	1					0
M	38	4.80219	>=2000	heterosexual	A	0	>200	527	40	0	2N+1IPb	1	4.59959	55.1905	0
W	35	9.11978	>=2000	heterosexual	A	0	<=200	751	40	0	2N+1NN	0	9.09514	13.0749	1
M	43	3.77002	>=2000	other	A	0	>200	717	40	0	2N+1NN	0	3.69062	32.1616	0
M	51	30.4969	<2000	MSM	A	0	>200	1076	40	0	1N+1IPb	0	16.7255	26.2155	0
M	32	8.87885	>=2000	MSM	A	0	>200	1004	40	0	2N+1IPb	0	7.8768	37.2536	0
M	32	8.67077	>=2000	MSM	A	1	>200	518	40	0	2N+1NN	1	6.13826	73.6531	0
W	29	4.1232	>=2000	heterosexual	A	0	>200	254	40	0	2N+1IPb	1	3.98631	47.8318	0
M	33	3.73169	>=2000	heterosexual	A	0	>200	566	40	0	2N+1NN	1	1.45106	17.4113	0
W	27	1.9603	>=2000	heterosexual	A	0	>200	752	40	0	2N+1IPb	1	1.55236	18.6268	0
M	38	21.306	<2000	heterosexual	A	1	<=200	423	40	0	2N+1NN	0	21.306	30.1248	0
W	39	10.0041	>=2000	heterosexual	A	0	<=200	712	40	0	2N+1NN	0	10.0014	67.7727	0
M	37	15.8439	<2000	MSM	A	0	>200	553	40	0	2N+1NN	0	6.45859	35.7096	0
W	21	5.2731	>=2000	heterosexual	A	0	>200	822	40	0	2N+1NN	0	2.57906	9.55979	0
M	54	23.3484	<2000	heterosexual	C	0	<=200	396	50	0	2N+1IPb	0	10.7625	112.188	1
M	37	6.14921	>=2000	MSM	A	0	>200	720	40	0	2N+1NN	0	4.16427	30.0263	0
M	44	30.4011	<2000	IVDU	B	1	<=200	548	40	0	2N+1IPb+1II	0	22.8994	34.9212	0
M	45	6.79535	>=2000	MSM	A	0	>200	490	40	0	2N+1IPb	1	6.73785	80.8476	0
M	26	3.19781	>=2000	heterosexual	A	0	>200	543	40	0	2N+1IPb	0	2.41478	23.7516	0
M	33	14.0096	>=2000	IVDU	A	1	>200	362	40	0	2N+1IPb	0	7.26078	20.4008	0
M	42	9.16085	>=2000	heterosexual	A	0	>200	573	40	0	2N+1NN	1	5.08693	61.0381	0
M	42	18.2642	<2000	MSM	A	0	<=200	735	40	0	2N+1NN	0	17.9713	88.7648	0
M	29	5.58522	>=2000	heterosexual	A	0	>200	660	40	0	2N+1IPb	0	5.48118	29.7306	0
M	28	7.91513	>=2000	heterosexual	A	1	>200	665	40	0	2N+1NN	1	7.03354	84.3955	0
W	43	5.23751	>=2000	heterosexual	A	0	>200	791	40	1					0
W	32	4.23819	>=2000	heterosexual	A	0	>200	787	40	0	2N+1IPb	0	1.45654	3.77792	0
M	32	4.01369	>=2000	MSM	B	0	<=200	536	50	0	2N+1NN	0	3.9781	19.2181	0
M	24	1.88364	>=2000	MSM	A	0	>200	883	40	0	2N+1NN	0	1.88364	21.1564	0
W	44	0.317591	>=2000	heterosexual	C	0		486	40	1					1
M	37	7.53457	>=2000	MSM	A	0	>200	521	40	0	2N+1NN	1	0.15332	1.83968	0
M	43	17.2293	<2000	MSM	B	0	<=200	386	40	0	2N+1II	0	16.7337	12.385	0
W	28	5.52772	>=2000	other	A	0	>200	269	22134	1		0			0
W	34	9.41273	>=2000	heterosexual	A	0	>200	674	40	0	2N+1IPb	0	9.41273	74.7372	0
M	20	3.27173	>=2000	MSM	B	0	>200	541	40	0	2N+1NN	0	3.10472	26.2812	0
M	43	3.37851	>=2000	heterosexual	A	0	<=200	427	40	0	2N+1IPb	1	3.29911	39.5861	0
W	22	2.67214	>=2000	heterosexual	A	0	>200	616	40	0	2N+1IPb	0	2.58179	2.66097	0
W	42	10.5407	>=2000	other	A	0	>200	639	40	0	2N+1NN	0	10.4038	23.456	0
W	35	7.18686	>=2000	heterosexual	A	0	>200	353	13400	1		1			0
M	61	5.18549	>=2000	other	C	0	<=200	811	40	0	2N+1NN	0	5.12799	13.272	0
M	63	18.6804	<2000	heterosexual	C	0	<=200	194	40	1					0
M	57	3.44422	>=2000	other	A	0	>200	459	40	0	2N+1II	0	1.18549	2.06965	0
M	51	13.7823	>=2000	heterosexual	A	0	>200	848	40	0	2N+1II	0	10.7351	58.41	0
M	37	7.48255	>=2000	heterosexual	A	0	>200	655	40	0	2N+1NN	1	4.96099	59.5269	0
M	44	6.80903	>=2000	MSM	A	0	>200	350	40	0	2N+1NN	1	3.93977	47.2733	0
M	63	4.52019	>=2000	MSM	A	1	>200	532	40	0	2N+1IPb	1	4.44627	53.3509	0
M	38	12.3915	>=2000	IVDU	C	1	<=200	507	40	0	2N+1NN	1	6.39014	76.6754	1
M	19	2.67762	>=2000	MSM	A	0	>200	843	40	0	2N+1NN	1	2.59548	31.1432	0
W	30	2.36003	>=2000	heterosexual	A	0	>200	792	40	0	2N+1NN	0	2.15195	20.3022	0
M	37	8.98836	>=2000	MSM	A	0	>200	648	40	0	2N+1NN	0	8.75838	72.3062	0
M	35	5.38535	>=2000	other	A	0	<=200	738	40	0	2N+1II	0	5.32238	0.919842	0
M	34	8.27926	>=2000	MSM	A	0	>200	910	40	0	2N+1NN	0	7.2909	57.3259	0
W	19	2.94319	>=2000	heterosexual	A	0	>200	764	40	0	2N+1NN	1	2.62834	31.5375	0
W	46	8.54757	>=2000	heterosexual	A	0	>200	783	40	0	2N+1NN	0	7.37577	28.0223	0
W	28	8.70089	>=2000	other	A	0	>200	661	40	0	2N+1II	0	8.70089	1.60972	0	2014
W	33	3.6742	>=2000	heterosexual	A	0	>200	730	40	0	2N+1NN	0	3.63587	22.5361	0
M	29	10.7981	>=2000	MSM	A	0	>200	617	40	0	2N+1NN	0	8.56947	1.54402	0
M	54	3.74264	>=2000	heterosexual	A	0	<=200	363	40	0	2N+1II	0	3.70431	15.8344	0
M	37	3.42231	>=2000	MSM	C	0	>200	584	40	0	2N+1II	0	3.37303	19.8095	0
W	30	2.51061	>=2000	heterosexual	A	0	>200	1023	50	0	2N+1II	0	1.86721	8.63995	0
W	43	12.2984	>=2000	heterosexual	A	0	>200	474	9592	1					0
W	25	6.4668	>=2000	heterosexual	A	0	>200	624	40	0	2N+1IPb	0	6.43395	9.42838	0
M	36	6.89117	>=2000	other	A	0	>200	461	40	0	2N+1NN	0	6.64476	79.5664	0
M	24	2.76523	>=2000	MSM	A	0	>200	912	40	0	2N+1NN	1	2.68036	32.1616	0
W	35	1.19918	>=2000	other	A	0	>200	1317	222	1					0
M	30	3.82204	>=2000	MSM	A	0	>200	968	40	0	2N+1II	0	2.04791	14.6846	0
W	60	10.7899	>=2000	other	B	1	>200	811	40	0	2N+1II	0	8.75565	4.07359	0
M	45	8.37235	>=2000	heterosexual	A	0	<=200	208	40	0	2N+1NN	0	8.34771	34.3627	0
M	23	3.01164	>=2000	MSM	A	0	>200	799	5863	1					0
M	27	4.76934	>=2000	other	A	0	>200	898	40	0	2N+1NN	0	4.65435	1.54402	0
M	59	2.50513	>=2000	MSM	A	0	<=200	432	40	0	2N+1II	0	2.45038	2.72668	0
M	31	5.14716	>=2000	heterosexual	A	0	>200	406	50	0	2N+1IPb	0	5.14716	16.7871	0
M	47	16.3176	<2000	MSM	C	0	<=200	699	40	0	1N+1NN	0	10.8282	128.187	0
M	29	3.62218	>=2000	MSM	A	0	>200	741	40	0	2N+1II	0	3.20329	2.69382	0
M	48	21.2895	<2000	MSM	A	0	<=200	388	40	0	2N+1II	0	15.2608	16.82	0
M	58	19.7591	<2000	heterosexual	B	0	>200	810	40	0	2N+1NN	0	18.6338	74.2773	0
M	61	3.03901	>=2000	heterosexual	A	0	>200	668	40	0	2N+1IPb	1	3.00068	36.0053	0
M	21	2.49144	>=2000	MSM	A	0	>200	1252	212	0	2N+1NN	1	2.37919	28.548	0
M	37	2.71595	>=2000	MSM	A	0	<=200	542	40	0	2N+1NN	0	2.58179	10.8081	0
W	44	1.05681	>=2000	other	A	0	<=200	193	95	0	2N+1IPb	0	0.0438056	0.229961	0
M	44	9.07598	>=2000	heterosexual	C	0	<=200	751	50	0	2N+1IPb	0	9.07598	58.8699	0
W	50	7.17591	>=2000	heterosexual	A	0	<=200	358	40	0	2N+1NN	0	7.15674	36.8594	0
M	22	4.79398	>=2000	heterosexual	B	0	<=200	265	40	0	2N+1IPb	0	4.72827	50.5913	0
W	32	2.95962	>=2000	heterosexual	A	0	>200	1006	40	0	2N+1NN	0	2.85558	9.65834	0
M	53	6.19849	>=2000	MSM	A	0	>200	740	40	0	2N+1II	0	4.79124	7.5887	0
M	44	6.55441	>=2000	MSM	A	0	>200	781	40	0	2N+1NN	1	3.17591	38.1078	0
M	41	2.51882	>=2000	other	A	0	>200	527	50	0	2N+1IP	0	1.25667	10.4139	0
M	60	9.2731	>=2000	MSM	C	0	<=200	321	40	0	2N+1NN	0	9.22929	32.3259	0
W	41	3.13758	>=2000	heterosexual	A	0	>200	628	40	0	2N+1NN	1	2.68583	32.2273	0
M	59	10.6311	>=2000	other	B	0	>200	959	40	0	2N+1NN	0	8.38056	24.8357	0
M	34	8.52841	>=2000	MSM	A	0	>200	837	40	0	2N+1NN	1	7.80287	93.6268	0
W	38	15.2882	>=2000	heterosexual	B	0	<=200	468	40	0	2N+1NN	0	15.2307	35.2497	0
M	43	6.35729	>=2000	heterosexual	A	0	>200	388	40	0	2N+1NN	0	6.29158	31.9645	0
M	47	2.3436	>=2000	MSM	A	0	>200	500	40	0	2N+1NN	0	2.28611	23.5874	0
M	38	8.34771	>=2000	MSM	A	0	>200	734	40	0	2N+1NN	1	2.93771	35.2497	0
M	61	12.5257	>=2000	other	C	0	<=200	359	40	0	2N+1NN	0	5.50582	23.2589	0
M	51	4.81588	>=2000	other	A	0	<=200	301.6	40	0	2N+1II	0	4.79398	1.47832	0
M	48	8.67625	>=2000	heterosexual	A	0	>200	553	40	1					0
M	48	4.82136	>=2000	MSM	B	0	<=200	216	40	0	2N+1NN	0	4.79124	34.8555	0
M	41	1.22108	>=2000	heterosexual	A	0	>200	573	14640	1					0
W	21	4.9473	>=2000	heterosexual	A	0	>200	783	40	0	2N+1NN	0	4.73648	32.1288	0
W	34	9.66461	>=2000	heterosexual	C	0	<=200	481	40	0	2N+1NN	0	9.66461	31.0447	0
M	33	9.73853	>=2000	MSM	A	0	>200	835	40	0	2N+1NN	0	8.282	99.3758	0
M	32	6.68857	>=2000	MSM	A	0	<=200	159	8041	0	2N+1IPb	0	1.94387	7.19448	0
M	50	10.0178	>=2000	MSM	A	0	>200	444	3720	1					0
W	58	25.4976	<2000	heterosexual	C	0	<=200	657	40	0	2N+1NN	0	25.0897	46.9448	0
W	54	16.4846	<2000	heterosexual	A	0	>200	1162	40	1					0
M	65	8.62149	>=2000	other	C	0	<=200	299	40	0	2N+1II	0	8.56947	5.51905	0
M	38	22.0123	<2000	heterosexual	B	0	>200	731	364	0	1NN+1IPb+1II	0	20.7967	24.4087	0
M	41	6.59274	>=2000	heterosexual	A	0	>200	616	40	0	2N+1NN	1	4.13142	49.5729	0
M	37	1.51951	>=2000	other	A	0	<=200	306	40	0	2N+1IPb	1	1.4757	17.707	0
M	28	8.76386	>=2000	MSM	C	0	<=200	218	128	0	2N+1IPb	0	8.76386	1.74113	0
M	32	4.03285	>=2000	MSM	A	0	>200	520	50	0	2N+1NN	0	0.974675	7.55585	0
M	44	3.84668	>=2000	MSM	B	0	>200	763	40	0	2N+1NN	0	3.66598	34.0999	0
W	26	7.35934	>=2000	heterosexual	A	0	>200	325	767	0	2N+1IPb	0	7.0527	0.821288	0
M	31	2.32444	>=2000	heterosexual	A	0	>200	1002	40	0	2N+1NN	1	2.26146	27.1353	0
W	38	0.0054757	>=2000	heterosexual	A	0	<=200	196.4	4780	1					0
M	32	7.98083	>=2000	MSM	A	0	>200	774	40	0	2N+1II	0	6.28611	16.0972	0
M	51	21.5086	<2000	MSM	A	0	<=200	491	40	0	2N+1NN	0	10.2916	19.6124	0
M	40	3.64408	>=2000	MSM	A	0	>200	633	6637	1					0
M	41	20.4463	<2000	MSM	A	0	>200	326	40	0	2N+1NN	0	18.0342	68.9553	0
M	28	1.56331	>=2000	MSM	A	0	>200	360	60434	1					0
M	62	25.013	<2000	other	C	0	<=200	470.7	20	0	2N+1IPb	0	19.7645	60.1511	0
M	39	4.90349	>=2000	MSM	A	0	>200	800	40	0	2N+1II	0	4.85421	7.6544	0
M	29	4.47912	>=2000	MSM	A	0	<=200	565	40	0	2N+1NN	0	4.44079	33.8042	0
W	29	9.49213	>=2000	other	A	0	<=200	312	40	0	2N+1IPb	0	4.61054	54.6321	0
M	40	17.232	<2000	IVDU	C	0	<=200	354	40	0	2N+1IPb	0	14.2313	35.0197	1
M	38	1.88364	>=2000	MSM	C	0	>200	258	462	0	2N+1II	0	0.208077	0.197109	0
W	28	16.6845	<2000	heterosexual	A	0	<=200	426	40	0	2N+1IPb	1	1.85626	22.2733	0
W	34	8.63244	>=2000	heterosexual	A	0	>200	574	40	0	2N+1NN	0	7.70431	29.4678	0
M	47	29.4045	<2000	MSM	C	0	<=200	197	40	0	2N+1NN	0	7.92334	1.24836	0
M	50	9.00205	>=2000	heterosexual	A	0	>200	833	40	0	2N+1NN	1	5.59069	67.0828	0
M	46	3.78919	>=2000	MSM	A	0	>200	985	40	0	2N+1II	0	3.06639	11.2681	0
W	31	5.72758	>=2000	heterosexual	C	0	<=200	583	40	0	2N+1NN	0	5.61259	1.24836	0
W	38	16.4901	<2000	other	B	0	<=200	850	40	0	2N+1NN	0	14.7406	95.9593	0
M	22	2.987	>=2000	MSM	A	0	<=200	508	49000	0	2N+1NN	0	2.97878	28.8108	0
W	48	14.4641	>=2000	heterosexual	C	1	<=200	319	40	0	2N+1II	0	14.0862	2.03679	0
W	38	12.0575	>=2000	heterosexual	B	0	>200	721	564	0	2N+1IPb	0	11.6605	14.4218	0
M	64	2.55715	>=2000	heterosexual	A	0	<=200	287	40	0	2N+1NN	0	2.51061	6.89882	0
M	31	5.95209	>=2000	MSM	A	0	>200	1190	40	0	2N+1II	0	4.59685	6.04468	0
M	35	8.65982	>=2000	MSM	A	0	>200	605	40	0	2N+1NN	0	8.34497	74.1459	0
W	27	6.26694	>=2000	heterosexual	B	0	<=200	379	40	0	2N+1NN	0	6.21218	32.293	0
M	56	22.1875	<2000	MSM	B	0	<=200	825	40	0	1IPb+1II	0	18.3765	8.63995	0
M	45	8.35044	>=2000	MSM	A	0	>200	664	1548	1		0			0
W	24	7.73443	>=2000	heterosexual	A	0	>200	737	40	0	2N+1NN	0	4.62697	36.4652	0
M	34	2.87474	>=2000	MSM	A	0	>200	781	18039	1					0
W	48	10.6886	>=2000	heterosexual	A	0	>200	796.8	40	0	2N+1II	0	10.6475	9.62549	0
W	50	12.334	>=2000	other	B	0	<=200	623	40	0	2N+1IPb	0	9.04586	27.9238	0
M	49	3.436	>=2000	heterosexual	A	0	<=200	341	40	0	2N+1IPb	0	3.34018	23.226	0
M	34	4.60506	>=2000	heterosexual	A	0	<=200	352	40	0	2N+1NN	0	3.8193	33.7385	0
M	31	5.16359	>=2000	other	A	0	<=200	648	40	0	2N+1II	0	5.14168	13.2063	0
W	43	12.9391	>=2000	heterosexual	A	0	<=200	314	48	0	2N+1IP	0	12.8652	69.0539	0
M	23	0.859685	>=2000	MSM	A	0	>200	527	317	0	2N+1IPb	1	0.394251	4.73062	0
M	27	6.23135	>=2000	MSM	A	0	>200	865	40	0	2N+1NN	0	3.0089	35.8739	0
W	32	5.59891	>=2000	heterosexual	A	0	<=200	592	40	0	2N+1NN	0	5.50308	13.6991	0
M	43	5.13347	>=2000	MSM	A	0	>200	1102.2	1076	1					0
M	37	8.39425	>=2000	heterosexual	A	0	<=200	185	2190	0	2N+1IPb	0	8.09856	9.78975	0
M	51	8.67351	>=2000	heterosexual	C	0	<=200	194	40	0	2N+1NN	0	8.59411	58.6399	0
M	50	10.1081	>=2000	MSM	A	0	>200	964	40	0	2N+1NN	0	7.12663	31.0447	0
M	34	8.12594	>=2000	MSM	A	0	<=200	815.7	40	0	2N+1IE	0	8.03012	54.6649	0
M	50	31.4853	<2000	MSM	B	0	>200	314	40	0	1NN+1II	0	24.0684	35.7096	0
M	46	8.1232	>=2000	MSM	A	0	<=200	551	40	0	2N+1NN	0	8.05476	63.3706	0
W	39	6.33539	>=2000	other	A	0	>200	592	40	0	2N+1II	0	6.25325	6.20894	0
M	37	11.6906	>=2000	MSM	A	0	<=200	588.2	50	0	2N+1IP	0	11.2526	69.6781	0
W	34	9.55236	>=2000	heterosexual	B	0	<=200	602	40	0	2N+1NN	0	9.45654	22.339	0
M	48	7.12663	>=2000	MSM	A	0	>200	613	40	0	2N+1NN	0	6.99521	71.9777	0
W	28	3.6167	>=2000	heterosexual	A	0	>200	907	40	0	2N+1NN	0	3.57563	24.1459	0
W	35	4.08487	>=2000	heterosexual	A	0	<=200	214	40	0	2N+1II	0	3.07187	15.1774	0
W	57	4.42163	>=2000	heterosexual	A	0	>200	446	40	0	2N+1NN	0	4.37235	21.2221	0
M	48	27.7098	<2000	heterosexual	C	0	>200	669	40	0	2N+1II	0	17.7084	6.4389	0
M	37	7.1102	>=2000	heterosexual	A	0	>200	698	40	0	2N+1NN	0	5.32786	30.5519	0
M	37	9.97399	>=2000	heterosexual	A	0	>200	404	4163	0	2N+1II	0	8.21355	2.79238	0
W	27	10.1136	>=2000	other	A	0	<=200	363	40	0	2N+1II	0	9.92745	19.021	0
W	37	2.85284	>=2000	other	A	0	>200	336	44668	1					0
M	47	25.4839	<2000	heterosexual	C	0	<=200	310	40	0	2N+1NN	0	23.7728	116.196	0
M	51	7.82752	>=2000	heterosexual	A	0	<=200	940	92	0	2N+1II	0	7.80561	9.03417	0
M	28	5.36619	>=2000	MSM	A	0	>200	531	40	0	2N+1NN	0	4.12868	31.5046	0
M	46	5.86448	>=2000	other	A	0	>200	970	40	0	2N+1NN	1	3.09377	37.1222	0
M	32	8.87885	>=2000	MSM	A	0	>200	441	40	0	2N+1NN	1	6.47776	77.7267	0
M	42	8.26557	>=2000	other	A	1	>200	453	793	0	2N+1IP	0	8.15332	95.0394	0
M	43	23.7728	<2000	MSM	A	0	>200	799	40	0	2N+1NN	0	17.2895	29.5664	0
M	33	4.31485	>=2000	MSM	A	0	>200	624	40	0	2N+1NN	1	0.476386	5.71616	0
M	39	6.45311	>=2000	MSM	A	0	>200	482	40	0	2N+1NN	1	4.36413	52.3653	0
M	22	3.7755	>=2000	MSM	A	0	>200	444	40	0	2N+1II	0	3.77276	0.854139	0
M	48	24.4901	<2000	MSM	C	0	>200	555	40	0	2N+1NN	0	7.48802	43.7911	0
M	29	0.87885	>=2000	other	A	1	>200	456.6	3356	0	2N+1IPb	1	0.172485	2.06965	0
W	25	8.05476	>=2000	heterosexual	A	0	>200	468.8	20	0	2N+1NN	0	8.05476	65.276	0
W	25	5.86448	>=2000	heterosexual	B	0	<=200	410	40	0	2N+1NN	0	5.66461	17.477	0
M	32	3.48528	>=2000	IVDU	A	1	>200	819	40	0	2N+1II	0	2.83094	0.854139	0
M	55	7.33744	>=2000	heterosexual	A	0	<=200	674	50	0	2N+1NN	0	0.84052	4.66491	0
M	39	12.7721	>=2000	other	C	0	<=200	393	55	0	2N+1IPb	0	12.7201	65.7359	0
W	42	8.12594	>=2000	heterosexual	A	0	<=200	645	40	0	2N+1NN	0	8.09035	31.1761	0
M	34	9.27858	>=2000	other	A	0	>200	598	50	0	2N+1NN	0	6.19302	25.1314	0
M	38	4.21629	>=2000	heterosexual	A	0	<=200	234.5	40	0	2N+1NN	0	4.06571	9.59264	0
M	28	2.51061	>=2000	MSM	A	0	>200	681	155	0	2N+1IPb	1	2.23682	26.8397	0
W	16	22.2888	<2000	other	A	0	>200	801	40	0	2N+1NN	0	20.9692	23.9159	0
W	46	3.2909	>=2000	heterosexual	A	0	>200	1295.3	20	1					0
M	51	5.41547	>=2000	IVDU	A	1	<=200	239	3368	0	2N+1IPb	1	5.22929	62.7464	0
M	53	7.85763	>=2000	heterosexual	A	0	>200	516	40	0	2N+1NN	1	5.97947	71.7477	0
M	22	3.29637	>=2000	heterosexual	A	0	>200	628	40	0	2N+1NN	1	2.82546	33.9028	0
M	42	5.48939	>=2000	MSM	A	0	>200	347.4	21459	1					0
M	40	10.245	>=2000	heterosexual	A	0	<=200	705	40	0	2N+1NN	1	10.1437	121.715	0
M	56	16.6023	<2000	MSM	A	0	>200	719	40	0	1N+1NN	0	16.5667	11.8922	0
M	53	8.6872	>=2000	other	A	0	<=200	652	40	0	2N+1NN	0	8.56126	31.3403	0
W	32	5.35797	>=2000	heterosexual	A	0	>200	676	40	0	2N+1IPb	0	3.58385	33.9356	0
M	28	10.5133	>=2000	IVDU	A	1	<=200	665	40	0	2N+1IPb	0	10.245	67.3784	1
W	37	6.95688	>=2000	other	C	0	>200	837	40	0	2N+1II	0	6.00958	4.53351	0
W	64	0.99384	>=2000	heterosexual	A	0	>200	547	451	1					0
M	40	9.21834	>=2000	MSM	C	0	<=200	281	40	0	2N+1IPb	0	9.18001	32.4901	0
M	43	0.848734	>=2000	MSM	A	0	>200	574	340	1					0
M	54	0.977413	>=2000	heterosexual	A	0	>200	869	413	0	2N+1IPb	1	0.405202	4.86202	0
M	42	2.49966	>=2000	MSM	A	0	>200	1083	40	0	2N+1IPb	0	2.24778	4.82917	0
W	30	0.525667	>=2000	heterosexual	A	0	<=200	246	50	0	2N+1IPb	1	0.43258	5.19054	0
M	43	10.6229	>=2000	IVDU	A	1	>200	788	40	0	2N+1II	0	8.73374	68.2326	0
W	35	4.99932	>=2000	heterosexual	A	0	>200	362	40	0	2N+1NN	0	5.4976	59.6255	0
W	29	9.90007	>=2000	other	A	0	>200	527	40	0	2N+1NN	0	9.65366	32.5887	0
M	26	1.42642	>=2000	MSM	C	0	<=200	312.7	40	0	2N+1IPb+1IE	0	1.37988	16.5572	0
W	41	13.5414	>=2000	other	C	0	<=200	428	40	0	2N+1II	0	12.6188	14.4875	0
M	35	6.78987	>=2000	MSM	B	0	>200	745	20	0	2N+1NN	1	4.1807	50.1643	0
W	29	6.22587	>=2000	heterosexual	A	0	>200	738	40	0	2N+1NN	0	5.54962	18.364	0
M	55	5.05681	>=2000	MSM	A	0	>200	539	40	0	2N+1NN	0	4.13415	47.0762	0
M	53	7.42231	>=2000	MSM	B	0	>200	739	40	0	2N+1NN	0	6.55168	71.5506	0
W	30	10.8501	>=2000	heterosexual	B	1	<=200	644	40	0	2N+1NN	0	10.7844	12.4507	0
M	61	9.33607	>=2000	MSM	B	0	>200	366	16358	1					0
M	27	2.20945	>=2000	MSM	A	0	>200	736	50	0	2N+1IE	0	1.39904	16.7871	0
M	35	3.57563	>=2000	heterosexual	A	0	>200	502	40	0	2N+1NN	1	2.04791	24.5729	0
W	29	8.35318	>=2000	heterosexual	A	0	>200	770	40	0	2N+1IPb	0	3.47159	29.6321	0
M	49	29.5524	<2000	MSM	A	0	>200	847	40	0	2N+1NN	0	17.8234	66.0315	0
W	37	15.2964	>=2000	heterosexual	C	0	<=200	692	40	0	2N+1NN	0	11.2389	27.431	0
M	38	14.9185	<2000	IVDU	C	1	<=200	272	40	0	2N+1IPb	0	15.0034	10.8738	0
M	38	7.11841	>=2000	heterosexual	C	0	<=200	659	40	0	2N+1II	0	7.11567	1.57687	1
M	44	19.1677	<2000	MSM	C	0	<=200	225	208	0	1N+1IPb+1II	0	18.8036	78.088	0
W	36	5.29227	>=2000	heterosexual	A	0	<=200	871	40	0	2N+1NN	0	5.21834	23.6202	0
M	28	5.17454	>=2000	MSM	A	0	>200	861	40	0	2N+1NN	0	4.13963	13.3049	0
W	24	5.42368	>=2000	heterosexual	A	0	>200	509	11297	1					0
M	48	7.58658	>=2000	heterosexual	B	1	<=200	274	40	0	2N+1IPb	0	7.46886	55.092	0
M	38	13.8864	>=2000	heterosexual	A	0	>200	852	40	0	2N+1NN	0	4.67625	11.9579	0
W	33	8.55852	>=2000	other	A	0	>200	270	40	0	2N+1IPb	0	5.52772	1.57687	0
M	41	20.5503	<2000	MSM	A	0	>200	501	40	0	1NN+1II	0	20.3723	25.9855	0
W	43	17.2567	<2000	heterosexual	C	0	>200	577	40	0	2N+1IPb	0	15.9233	0.131406	0
W	16	2.34086	>=2000	heterosexual	A	0	>200	724	1060	1					0
M	40	0.651608	>=2000	MSM	C	0	<=200	132	40	0	2N+1IPb+1II	0	2.13279	6.80026	0
M	54	3.01985	>=2000	heterosexual	A	0	<=200	574	40	0	2N+1NN	0	2.97057	27.7595	0
W	36	4.69541	>=2000	heterosexual	C	0	<=200	390	40	0	2N+1II	0	4.39973	19.5795	0
W	33	15.447	>=2000	heterosexual	A	0	<=200	634	40	0	2N+1IPb	0	10.4038	55.2562	0
M	49	3.18138	>=2000	heterosexual	A	0	<=200	468	40	0	2N+1IPb	0	3.12389	37.2536	0
M	66	3.46612	>=2000	MSM	C	0	<=200	360	50	0	2N+1II	0	3.45517	23.2917	1
M	43	1.62355	>=2000	heterosexual	A	0	>200	451.6	50	0	2N+1IPb	0	1.62081	19.3167	1
M	65	29.9439	<2000	MSM	A	0	>200	499	40	0	2N+1IPb	0	15.1047	85.1511	0
M	43	2.88843	>=2000	MSM	A	0	<=200	365	40	0	1IPb+1II	0	2.82546	0.788436	0
M	69	18.1739	<2000	other	A	1	>200	581	40	0	2N+1IE	0	7.24983	45.8279	0
W	44	10.2122	>=2000	IVDU	C	1	<=200	421	50	0	2N+1IPb	0	5.40178	63.5677	0
M	55	4.00274	>=2000	heterosexual	A	0	>200	512	40	1					1
M	47	8.41342	>=2000	MSM	B	0	>200	754	40	0	2N+1NN	0	3.20329	37.4179	0
M	41	14.0014	>=2000	heterosexual	A	0	>200	979	40	0	2N+1NN	0	13.7495	28.2194	0
M	45	14.4093	>=2000	other	C	0	<=200	725	40	0	2N+1II	0	14.3929	71.6163	0
M	51	20.9555	<2000	heterosexual	A	1	<=200	567.7	40	0	2N+1NN	0	19.1211	10.4139	0
M	61	6.75154	>=2000	MSM	A	0	<=200	380	40	0	2N+1NN	0	6.55168	12.615	0
W	27	11.3046	>=2000	other	B	0	<=200	568	40	0	2N+1IPb	0	11.2608	8.44284	0
M	43	12.2601	>=2000	MSM	A	0	>200	615	40	0	2N+1NN	1	7.35661	88.272	0
M	21	3.47433	>=2000	MSM	A	0	<=200	256	31623	0	2N+1NN	0	3.41684	24.6715	0
M	22	6.63929	>=2000	other	C	0	<=200	242	40	0	2N+1NN	0	6.54894	17.8384	0
M	50	6.49966	>=2000	MSM	A	0	<=200	769	40	0	2N+1IPb	0	5.54962	61.8594	0
M	29	4.21629	>=2000	MSM	A	0	>200	536	40	0	2N+1NN	0	3.44695	17.9369	0
M	31	9.66188	>=2000	MSM	B	0	>200	659	40	0	2N+1II	0	8.72005	6.01183	0
M	41	10.2149	>=2000	heterosexual	B	0	>200	623	40	0	2N+1II	0	5.36071	11.2352	0
M	31	6.57906	>=2000	MSM	A	0	>200	785	40	0	2N+1NN	0	3.6167	31.9974	0
M	62	6.97331	>=2000	heterosexual	A	0	>200	1108	40	0	2N+1II	0	5.36071	14.2904	0
M	34	4.51745	>=2000	heterosexual	A	0	>200	440	40	0	2N+1NN	0	4.4846	30.3876	0
M	27	9.04586	>=2000	MSM	A	0	>200	770	40	0	2N+1NN	1	1.65366	19.8423	0
M	56	9.76591	>=2000	heterosexual	A	0	>200	712	40	0	2N+1II	0	6.27515	12.3522	0
M	46	2.77618	>=2000	other	A	0	>200	744	307	1					0
W	38	24.9911	<2000	heterosexual	A	0	>200	999	40	0	2N+1II	0	9.31964	9.95401	0
W	40	5.66188	>=2000	other	A	0	<=200	250	50	0	2N+1IP	0	5.59617	7.26018	0
M	53	25.2731	<2000	other	A	1	<=200	732.9	50	0	2N+1NN	0	15.2745	13.8633	0
W	63	16.3723	<2000	other	A	0	<=200	264.7	20	0	2N+1IP	0	15.2991	34.4284	0
W	39	25.4209	<2000	heterosexual	A	0	<=200	600	40	0	2N+1IP	0	19.4935	9.49409	0
W	34	5.69747	>=2000	heterosexual	B	0	>200	1220	40	0	2N+1II	0	3.77276	39.389	0
M	37	7.93155	>=2000	MSM	B	0	>200	862	40	0	2N+1II	1	6.67214	80.0591	0
W	32	9.82888	>=2000	heterosexual	C	0	<=200	322	63	0	2N+1II	0	9.68652	11.498	0
M	41	2.56537	>=2000	MSM	A	0	>200	374	20	0	2N+1NN	0	2.48871	29.4021	0
M	24	0.054757	>=2000	heterosexual	A	0				1					0
M	43	2.55168	>=2000	heterosexual	A	0	>200	1222	40	0	2N+1NN	0	2.43121	17.8384	0
W	30	8.08761	>=2000	heterosexual	A	0	>200	392	976	1		1			0
M	42	1.16632	>=2000	heterosexual	A	0	<=200	273	50	0	2N+1IPb	1	0.402464	4.82917	0
M	47	9.10062	>=2000	MSM	B	0	>200	402	40	0	2N+1NN	0	9.02122	34.4284	0
W	23	7.63313	>=2000	heterosexual	A	0	>200	632	40	0	2N+1IPb	0	7.52088	26.9382	0
M	39	8.11773	>=2000	heterosexual	A	0	<=200	236	40	0	2N+1IPb	1	3.3922	40.703	0
M	34	5.03491	>=2000	heterosexual	A	0	>200	512	40	0	2N+1NN	1	4.98289	59.7897	0
M	43	8.86516	>=2000	MSM	A	0	>200	786	40	0	2N+1NN	1	7.58111	90.9658	0
M	69	21.5934	<2000	other	B	0	<=200	350	0	0	2N+1NN	0	20.4764	47.6675	0
M	41	3.16222	>=2000	heterosexual	A	0	<=200	520	40	0	2N+1NN	0	3.01985	19.3824	0
W	35	4.39425	>=2000	heterosexual	A	0	>200	519	40	0	2N+1II	0	4.24914	2.75953	0
W	38	16.2738	<2000	other	A	0	>200	1015	40	0	1NN+1II	0	10.078	23.6531	0
M	45	8.08214	>=2000	MSM	A	0	>200	645	40	0	2N+1NN	0	6.26146	13.4691	0
M	60	3.17317	>=2000	heterosexual	C	0	<=200	448	40	0	2N+1NN	1	3.15674	37.8778	0
M	35	6.90212	>=2000	heterosexual	A	0	>200	692	40	0	2N+1NN	0	6.89117	24.5072	0
M	33	7.00068	>=2000	heterosexual	A	0	<=200	726	40	0	2N+1NN	0	6.9295	28.1866	0
W	56	3.64134	>=2000	other	A	0	>200	631	40	0	2N+1II	0	3.53457	5.71616	0
M	34	8.65435	>=2000	heterosexual	A	0	<=200	370	40	0	2N+1II	0	8.59138	3.84363	0
M	30	1.23203	>=2000	heterosexual	A	0	<=200	383	50	0	2N+1II	1	1.17454	14.0933	0
M	25	2.2423	>=2000	heterosexual	A	0	>200	484	40	0	2N+1NN	0	2.141	2.2339	0
W	23	10.3765	>=2000	heterosexual	A	0	<=200	671	40	0	2N+1IP	0	10.319	53.3509	0
M	37	11.0034	>=2000	MSM	A	0	>200	773	40	0	2N+1NN	0	7.43874	24.4744	0
M	46	22.2533	<2000	MSM	B	0	>200	1023.7	20	0	1IPb+1II	0	16.5229	22.9304	0
W	39	18.6283	<2000	heterosexual	B	0	<=200	556	40	0	1NN+1II	0	18.3244	27.0368	0
M	57	8.41889	>=2000	heterosexual	A	0	>200	496	12963	1		0			0
M	40	3.03354	>=2000	MSM	A	0	>200	1027	40	0	2N+1II	0	3.0089	9.98686	0
M	46	2.96235	>=2000	MSM	A	0	>200	611	40	0	2N+1NN	1	2.77892	33.3443	0
W	30	1.71389	>=2000	heterosexual	A	0	>200	374	50	0	2N+1IPb	0	1.67283	4.07359	0
M	24	0.848734	>=2000	other	A	0	>200	710.4	5550	1					0
M	47	8.38877	>=2000	MSM	A	0	>200	582	40	0	2N+1NN	0	4.43258	30.3548	0
M	66	16.2163	<2000	heterosexual	C	0	<=200	660	50	0	2N+1NN	0	16.0876	45.0394	1
W	42	11.3703	>=2000	other	B	0	>200	321	40	0	2N+1II	0	9.65914	62.8121	0
M	45	10.1191	>=2000	other	B	0	>200	927	40	0	2N+1NN	0	7.60301	35.6439	0
W	20	13.8836	<2000	other	A	0	<=200	110.7	2580	0	2N+1IPb	1	0.0602327	0.722733	0
M	57	5.84531	>=2000	IVDU	C	1		104.3	10158	1					0
M	47	10.1273	>=2000	heterosexual	A	0	<=200	472	286	0	1NN+1IPb	0	10.1273	51.3141	0
M	37	10.3272	>=2000	MSM	A	0	>200	810	40	0	2N+1IPb	0	10.1958	101.15	0
M	28	6.37098	>=2000	MSM	A	0	>200	1025	40	0	2N+1IPb	0	4.21903	25.1314	0
W	67	12.3943	>=2000	heterosexual	B	0	<=200	316	40	0	2N+1NN	0	11.5592	21.5177	0
M	23	3.51814	>=2000	MSM	A	0	>200	1153	40	0	2N+1II	0	2.38741	12.6478	0
M	32	9.09514	>=2000	MSM	A	0	>200	456	40	0	2N+1NN	0	6.37372	34.1327	0
M	33	5.60164	>=2000	MSM	A	0	>200	554	50	0	2N+1IPb	1	2.76249	33.1472	0
M	27	6.05886	>=2000	MSM	A	0	>200	420	40	0	2N+1II	1	0.476386	5.71616	0
M	44	7.68241	>=2000	MSM	A	0	>200	633	40	1					0
W	42	11.447	>=2000	other	C	0	<=200	459	40	0	2N+1NN	0	11.373	84.3298	0
M	42	24.5448	<2000	MSM	A	0	>200	524	40	0	2N+1II	0	24.5065	65.046	0
M	45	8.75291	>=2000	other	A	0	>200	914	40	0	2N+1NN	0	5.33881	31.3075	0
M	49	0.0793977	>=2000	heterosexual	A	0	>200	321.6	3695	1					0
W	35	14.2752	>=2000	other	A	0	<=200	560	40	0	2N+1NN	0	10.0205	26.7411	0
M	36	9.89186	>=2000	other	C	0	<=200	575	40	0	2N+1NN	0	9.85353	14.2576	0
M	42	4.4627	>=2000	MSM	A	0	>200	747	40	0	2N+1NN	1	1.86995	22.4376	0
W	49	0.558522	>=2000	other	A	0	>200	149	40	0	2N+1IPb	1	0.528405	6.34034	0
W	25	9.02943	>=2000	heterosexual	A	0	<=200	488	40	0	2N+1II	0	7.56468	9.6912	0
M	42	6.91581	>=2000	other	B	0	>200	542	40	0	2N+1NN	1	3.19233	38.3049	0
W	29	6.57632	>=2000	heterosexual	A	0	<=200	545	72	0	2N+1NN	0	5.83436	3.02234	0
W	23	7.80014	>=2000	other	C	0	>200	708	40	0	2N+1II	0	6.38467	1.31406	0
M	35	9.86448	>=2000	MSM	B	0	>200	753	40	0	2N+1II	0	9.67556	3.94218	0
W	29	10.3053	>=2000	heterosexual	A	0	>200	623	40	0	2N+1NN	0	10.0616	28.7451	0
M	28	5.39904	>=2000	other	A	0	>200	562	40	0	2N+1NN	0	4.8679	33.9028	0
W	33	6.53799	>=2000	other	A	0	>200	424	40	0	2N+1NN	0	4.75291	30.5519	0
M	44	4.82683	>=2000	MSM	A	0	>200	764	40	0	1NN+1II	0	4.74743	9.92116	0
M	33	0.0465435	>=2000	MSM	A	0	>200	500	58011	1					0
M	58	3.04997	>=2000	heterosexual	A	0	>200	471	40	0	2N+1NN	1	2.72142	32.6544	0
M	25	9.76318	>=2000	MSM	A	0	>200	551	40	0	2N+1NN	0	9.10062	38.3377	0
M	57	27.4004	<2000	MSM	A	0	>200	575	40	0	2N+1NN	0	18.4093	79.7306	0
M	47	29.3251	<2000	MSM	C	0	>200	870	40	0	2N+1II	0	20.0876	6.07753	0
W	35	12.8871	>=2000	heterosexual	A	0	>200	1148	40	0	2N+1IP	0	12.8241	68.9553	0
M	32	15.9726	<2000	heterosexual	A	0	>200	848	40	0	2N+1NN	0	15.9151	100.361	0
M	35	8.24367	>=2000	MSM	A	0	>200	721	40	0	2N+1NN	0	7.70705	17.1813	0
W	36	13.9329	>=2000	heterosexual	C	0	<=200	887	40	0	1N+1NN+1II	0	8.88159	6.07753	0
M	34	7.32375	>=2000	MSM	C	0	<=200	424	40	0	2N+1NN	0	7.28542	28.2852	0
M	28	8.31759	>=2000	heterosexual	A	0	>200	853	40	0	2N+1IP	0	7.33744	61.7608	0
M	24	0.0711841	>=2000	MSM	A	0	>200	326	125092	1					0
M	46	20.6078	<2000	MSM	C	0	>200	23	40	1		1			0
M	28	4.89802	>=2000	heterosexual	A	0	>200	893	50	0	3N	0	4.64887	55.7819	0
M	35	4.93908	>=2000	MSM	A	0	>200	700	40	0	2N+1NN	0	4.90349	33.1472	0
M	32	3.17317	>=2000	other	A	1	>200	935	40	0	2N+1IPb	1	2.71595	32.5887	0
M	59	9.33333	>=2000	heterosexual	A	0	>200	292	40	0	2N+1NN	0	5.23203	19.251	0
M	18	6.75702	>=2000	MSM	A	0	>200	703	40	0	2N+1NN	0	3.94251	30.3219	0
M	55	5.50582	>=2000	MSM	A	0				1		1			0
M	52	6.45038	>=2000	other	A	0	>200	659	40	0	2N+1IP	1	5.80698	69.6781	0
M	45	23.7645	<2000	MSM	B	1	<=200	917	40	0	1N+1NN	0	4.8679	7.49014	0
W	46	10.4285	>=2000	heterosexual	A	0	>200	427	40	0	2N+1IPb	0	10.141	61.9251	0
M	47	24.4709	<2000	IVDU	B	1	<=200	253	50	0	2N+1IPb	0	16.3778	3.67937	0
M	31	0.375086	>=2000	other	A	0	>200	256	1070	1					0
M	60	7.6742	>=2000	heterosexual	B	0	<=200	326	40	0	2N+1II	0	7.62218	7.91721	0
W	33	7.9781	>=2000	other	C	0	<=200	307	40	0	2N+1IPb	0	7.8987	33.3771	0
M	38	4.564	>=2000	MSM	A	0	>200	481	40	0	2N+1IP	0	3.60575	27.1682	0
M	37	3.9781	>=2000	IVDU	B	1	<=200	78	115	0	2N+1II	0	3.93977	5.97897	0
M	34	2.05886	>=2000	heterosexual	A	0	>200	645.4	20	0	2N+1NN	1	1.84257	22.1091	0
M	37	4.11773	>=2000	heterosexual	A	0	>200	586	40	0	2N+1NN	1	4.04381	48.5217	0
M	35	2.26968	>=2000	heterosexual	A	0	>200	997	40	0	2N+1NN	1	2.22313	26.6754	0
M	48	0.553046	>=2000	MSM	A	0	>200	425	40	0	2N+1NN	1	0.479124	5.74901	0
M	39	10.0452	>=2000	MSM	C	0	<=200	563	99	0	2N+1II	0	9.95756	7.88436	0
W	36	0.0383299	>=2000	heterosexual	A	0	<=200	88	130390	1					0
M	45	3.0308	>=2000	MSM	B	0	>200	779	40	0	2N+1II	0	2.92129	3.318	0
M	56	11.0828	>=2000	heterosexual	A	0	<=200	414	40	0	2N+1II	0	11.0198	2.26675	0
M	27	4.38056	>=2000	heterosexual	A	0	<=200	193	2680	0	2N+1IPb	0	4.33676	49.4087	0
M	33	3.26352	>=2000	MSM	A	0	<=200	626	40	0	2N+1IPb	0	0.13963	0.591327	0
M	43	6.68857	>=2000	heterosexual	B	0	>200	714	40	0	2N+1II	0	6.67762	50.2628	0
M	41	26.2478	<2000	IVDU	B	1	<=200	613	40	0	2N+1NN	0	17.6016	86.9251	0
M	37	2.86379	>=2000	heterosexual	A	1	>200	376.5	40	0	2N+1IPb	1	2.76523	33.18	0
M	25	2.45859	>=2000	IVDU	A	1	>200	416	13625	0	2N+1NN	1	1.97673	23.7188	0
M	52	13.0541	<2000	other	C	0	<=200	373	50	0	2N+1NN	0	13.0541	48.7845	0
M	39	6.17385	>=2000	MSM	A	0	>200	669	40	0	2N+1NN	0	6.00137	18.2654	0
W	53	8.95277	>=2000	heterosexual	A	0	<=200	227	40	0	2N+1IPb	0	3.83299	20.6307	0
W	42	14.7789	<2000	IVDU	B	1	>200	469	40	0	2N+1IP	0	14.0068	44.6124	0
W	56	4.73648	>=2000	heterosexual	A	0	>200	474	40	0	2N+1IPb	0	4.4271	29.205	0
W	20	5.15811	>=2000	heterosexual	A	0	>200	670	492282	1		0			0
M	27	6.30801	>=2000	MSM	A	0	>200	1167	40	0	2N+1NN	0	5.94114	33.8371	0
M	37	5.4976	>=2000	MSM	A	0	>200	567	40	0	2N+1II	0	4.26557	1.51117	0
W	34	7.77002	>=2000	other	A	0	<=200	249	27600	0	2N+1NN	0	7.59754	9.55979	0
M	37	5.50034	>=2000	MSM	A	0	<=200	587	40	0	2N+1NN	0	5.46749	19.908	0
M	29	10.59	>=2000	MSM	B	0	<=200	758	40	0	2N+1NN	0	10.5708	20.4665	0
M	22	4.73922	>=2000	heterosexual	C	0	<=200	306	385	0	1NN+1IPb	0	4.73374	6.17608	0
M	56	5.96851	>=2000	MSM	A	0	<=200	433	40	0	2N+1NN	0	3.04723	33.3771	0
M	41	4.69268	>=2000	MSM	A	0	>200	845	40	0	2N+1II	0	2.12731	20.6965	0
W	28	11.4935	>=2000	heterosexual	B	0	>200	596	40	0	2N+1IPb	0	6.54346	18.5611	0
M	65	9.81793	>=2000	heterosexual	A	0	>200	1321	40	0	2N+1II	0	5.2512	63.0092	0
M	63	15.7426	>=2000	MSM	A	0	>200	1264	40	0	2N+1NN	0	15.7043	8.37714	0
M	57	8.85147	>=2000	MSM	A	0	>200	835	40	0	1NN+1II	0	4.19165	9.19842	0
M	23	3.06092	>=2000	MSM	A	0	>200	499	40	0	2N+1NN	1	2.09446	25.1314	0
M	24	3.96441	>=2000	MSM	A	0	>200	884.7	20	0	2N+1NN	1	3.84668	46.1564	0
M	29	2.25599	>=2000	MSM	A	0	>200	760	40	0	2N+1NN	1	1.82067	21.8463	0
M	34	13.2895	>=2000	IVDU	A	1	<=200	53	40	0	2N+1IPb	0	7.46886	6.4389	0
M	52	30.0589	<2000	IVDU	A	1	<=200	354	40	0	1IPb+1II	0	7.35387	59.5598	0
W	26	8.74196	>=2000	heterosexual	B	0	>200	463	40	0	2N+1NN	1	2.18754	26.2484	0
M	32	10.2861	>=2000	MSM	A	0	>200	858	40	0	2N+1NN	0	9.19918	76.0184	0
M	50	3.97262	>=2000	MSM	C	0	<=200	223	40	0	2N+1NN	0	2.45859	9.52694	0
M	31	5.12252	>=2000	MSM	A	0	>200	693	40	0	2N+1II	1	4.08761	49.0473	0
M	31	11.5264	>=2000	MSM	A	0	>200	756	40	0	2N+1II	0	7.26352	0.624179	0
M	24	4.90623	>=2000	heterosexual	A	0	>200	477	56	0	2N+1IPb	0	4.5859	51.2484	0
M	56	5.42094	>=2000	MSM	A	0	>200	816	40	0	2N+1NN	0	4.54483	33.3114	0
W	26	2.987	>=2000	heterosexual	A	0	<=200	169	22228	1		0			0
M	53	10.2204	>=2000	heterosexual	C	0	<=200	514	40	0	2N+1II	0	10.1355	78.4166	0
M	50	2.6037	>=2000	MSM	A	0	>200	679	50	0	2N+1NN	0	1.30595	14.9474	0
W	21	25.2019	<2000	other	C	0	>200	663	40	0	2N+1NN	0	25.2019	29.9934	0
M	41	3.30185	>=2000	heterosexual	A	0	>200	610	40	0	2N+1II	0	3.14305	6.89882	0
M	48	12.4435	>=2000	MSM	A	0	>200	436.6	10	0	2N+1NN	0	11.8905	26.5769	0
M	52	10.1465	>=2000	MSM	A	0	<=200	545	40	0	2N+1NN	0	10.1081	119.908	0
M	34	8.76112	>=2000	MSM	A	0	>200	614	50	0	2N+1NN	1	5.35797	64.2904	0
M	23	6.85284	>=2000	MSM	A	0	>200	361	40	0	2N+1NN	0	6.74606	35.5453	0
M	44	20.271	<2000	MSM	B	0	>200	871	20	0	1NN+1IPb+1II	0	20.271	30.2562	0
M	27	0.563997	>=2000	MSM	A	0	>200	384	136188	1					0
W	19	3.91513	>=2000	heterosexual	A	0	>200	925	40	0	2N+1IPb	0	3.85216	32.6544	0
M	44	9.78508	>=2000	heterosexual	A	0	<=200	516	40	0	2N+1IP	0	6.58453	60.4139	0
W	38	8.64066	>=2000	heterosexual	B	0	<=200	585	40	0	2N+1IPb	0	8.62149	15.6373	0
W	16	3.44695	>=2000	heterosexual	A	0	>200	911	40	0	2N+1NN	0	3.44148	25.657	0
M	48	6.99521	>=2000	heterosexual	B	0	<=200	346	40	0	2N+1NN	0	6.97878	12.4179	0
M	43	0.996578	>=2000	heterosexual	C	0	<=200	54	501	0	2N+1IPb	0	0.988364	0.361367	0
M	45	3.19233	>=2000	MSM	A	0	>200	959	40	0	2N+1II	1	1.48118	17.7727	0
W	32	14.5106	>=2000	heterosexual	A	0	>200	596	40	0	2N+1NN	0	6.95414	18.1669	0
M	38	7.16769	>=2000	MSM	A	0	<=200	637	40	0	2N+1NN	0	6.83641	24.0473	0
W	37	10.9733	<2000	heterosexual	A	0	>200	774	50	0	2N+1II	0	10.8255	12.9106	0
M	21	8.62423	>=2000	MSM	A	0	>200	549	40	0	2N+1II	0	5.87269	5.51905	0
W	37	7.37577	>=2000	other	A	0	<=200	244	96	0	2N+1IPb	0	7.20602	20.0394	0
W	60	9.30869	>=2000	heterosexual	A	0	>200	551	40	0	2N+1NN	0	4.28747	31.0447	0
M	35	5.60986	>=2000	MSM	A	0	>200	564	40	0	2N+1NN	0	4.90623	4.59921	0
W	32	8.69815	>=2000	heterosexual	A	0	>200	520	40	0	2N+1NN	1	0.0273785	0.328515	0
M	32	1.38261	>=2000	MSM	A	0	>200	427	28085	1					0
M	50	18.3901	<2000	other	C	0	<=200	231	50	0	2N+1IPb	0	8.29295	6.63601	0
W	32	4.75291	>=2000	other	A	0	<=200	713	234	0	2N+1IP	0	4.7091	22.0105	0
M	44	15.9425	<2000	heterosexual	B	0	>200	1322	40	0	2N+1NN	0	6.22861	68.8896	0
M	23	8.53114	>=2000	MSM	A	1	<=200	540	40	0	2N+1NN	0	7.42505	15.4731	0
M	47	28.3778	<2000	MSM	B	0	<=200	158	348	0	2N+1NN	0	17.8946	8.27858	0
M	26	11.2142	>=2000	heterosexual	C	0	<=200	12	34224	0	2N+1NN	0	9.48665	35.0854	0
M	56	6.48323	>=2000	MSM	A	0	<=200	262	40	0	2N+1II	0	6.41205	4.82917	0
M	33	4.31485	>=2000	heterosexual	A	0	>200	509	40	0	2N+1IPb	1	4.18891	50.2628	0
M	34	6.60096	>=2000	MSM	A	0	>200	716	40	0	2N+1NN	0	6.07803	31.2418	0
W	19	0.019165	>=2000	heterosexual	A	0	>200	513.5	173114	1					0
M	29	9.44011	>=2000	MSM	A	0	>200	781	40	0	2N+1NN	0	3.70979	43.5283	0
M	40	5.34155	>=2000	heterosexual	A	0	>200	578	40	0	2N+1NN	1	2.92129	35.0526	0
W	33	6.31622	>=2000	heterosexual	C	0	>200	308	40	0	1IPb+1II	0	5.14442	20.1051	0
M	43	9.21013	>=2000	MSM	B	0	>200	727	40	0	2N+1NN	0	5.57153	31.5046	0
W	30	7.07187	>=2000	heterosexual	B	0	<=200	852	40	0	2N+1II	0	3.43053	10.4139	0
M	60	8.0794	>=2000	heterosexual	A	1	<=200	193	50	0	2N+1IPb	0	8.0794	17.7398	1
M	29	5.90007	>=2000	other	A	0	>200	896	40	0	2N+1NN	0	5.80698	31.0118	0
M	60	14.5517	>=2000	MSM	A	0	<=200	1132	40	0	2N+1NN	0	9.6783	36.498	0
M	45	4.80493	>=2000	MSM	A	0	>200	481	40	0	2N+1IPb	0	4.73648	56.5703	0
W	47	16.104	<2000	other	C	0	<=200	497	40	0	1N+1IPb	0	13.5031	82.4244	0
M	56	4.78576	>=2000	MSM	A	0	>200	651	40	0	2N+1NN	0	4.52293	32.293	0
M	26	9.68104	>=2000	MSM	A	0	>200	796	40	0	2N+1NN	0	9.24572	34.4941	0
M	27	2.67762	>=2000	MSM	A	0	>200	1603	40	0	2N+1NN	0	2.64476	21.452	0
M	63	27.1376	<2000	MSM	C	0	<=200	122	40	0	1IPb+1II	0	24.7967	80.1905	0
W	38	0.161533	>=2000	heterosexual	C	0		129	50	1					1
W	41	5.62628	>=2000	other	C	0	<=200	745	50	0	2N+1II	0	4.62697	18.5283	0
M	23	2.48049	>=2000	other	A	0	>200	745	50	0	2N+1IPb	1	0.991102	11.8922	0
M	44	9.19918	>=2000	MSM	A	0	>200	893	40	0	2N+1IP	0	8.04928	76.5769	0
M	77	9.6564	>=2000	other	A	0	<=200	544	40	0	2N+1II	0	9.62628	2.59527	0
W	39	0.91718	>=2000	heterosexual	C	0	<=200	286	189933	0	2N+1IPb	1	0.898015	10.7753	0
W	18	17.3854	<2000	other	A	0	>200	536.1	40	1		0			0
M	32	11.2799	>=2000	MSM	A	0	>200	931	40	0	2N+1NN	0	6.37919	75.1643	0
W	63	6.08898	>=2000	heterosexual	A	0	>200	729	100	1					0
W	37	10.3463	>=2000	heterosexual	C	0	<=200	265.2	255	0	2N+1IPb	0	5.88912	7.03022	0
M	25	2.29706	>=2000	MSM	A	0	>200	422	993	0	2N+1NN	0	2.19302	13.5348	0
M	24	8.04107	>=2000	MSM	A	0	>200	820	40	0	2N+1NN	0	7.50719	24.3758	0
M	38	2.53525	>=2000	MSM	C	0	<=200	541	40	1					0
M	31	11.5099	>=2000	MSM	A	0	>200	533	50	0	2N+1IPb	1	6.71595	80.5848	0
M	44	5.00479	>=2000	other	B	1	>200	244	17663	0	2N+1IPb	0	4.93908	14.8817	0
M	34	8.76934	>=2000	MSM	A	0	>200	582	40	0	2N+1NN	0	6.52977	27.3653	0
M	61	7.66872	>=2000	MSM	A	0	>200	558	40	0	2N+1NN	1	5.67556	68.1012	0
M	34	23.4196	<2000	heterosexual	C	0	<=200	388	105	0	2N+1IPb	0	8.34497	6.63601	0
W	22	1.05407	>=2000	heterosexual	C	0	<=200	178	1421	1					0
W	21	2.1629	>=2000	heterosexual	A	0	>200	1522	40	0	2N+1II	0	0.714579	1.90539	0
M	28	2.03696	>=2000	MSM	A	0	>200	598	40	0	2N+1NN	0	1.99863	18.1997	0
M	38	2.23682	>=2000	MSM	A	0	>200	2102	40	0	2N+1NN	0	2.1629	20.9921	0
M	38	13.5086	>=2000	heterosexual	A	0	<=200	288	40	0	2N+1IPb	1	2.37919	28.548	0
M	28	2.31622	>=2000	heterosexual	C	0	<=200	366.3	40	0	2N+1IPb	0	2.27515	27.2996	0
M	46	1.80151	>=2000	MSM	A	0	>200	1464	40	0	2N+1NN	1	1.64819	19.7766	0
W	42	21.347	<2000	other	C	0	<=200	154	40	0	2N+1IPb	0	1.24846	13.8305	0
M	35	2.37645	>=2000	IVDU	A	1	<=200	348	155	0	2N+1II	0	2.31348	16.9514	0
W	20	22.935	<2000	other	A	0	<=200	163	40	0	2N+1IPb	0	21.2375	27.4967	0
W	31	8.94182	>=2000	heterosexual	A	0	<=200	317	40	0	2N+1IPb	0	8.61602	28.4494	0
M	46	2.24778	>=2000	MSM	A	0	>200	387	40	0	2N+1NN	0	2.14648	21.912	0
W	31	5.70842	>=2000	MSM	A	0	>200	384.1	40	0	2N+1NN	0	3.63039	40.5388	0
M	30	0.733744	>=2000	MSM	A	0	>200	477	17950	1					0
M	29	2.06982	>=2000	MSM	A	0	>200	644	40	0	2N+1NN	0	2.01232	1.83968	0
W	29	2.27242	>=2000	other	A	0	>200	454	40	0	2N+1II	0	2.20945	16.2943	0
M	40	2.02053	>=2000	MSM	A	0	>200	910	40	0	2N+1II	0	1.94935	17.3784	0
M	43	1.79055	>=2000	heterosexual	A	0	>200	717	40	0	2N+1IPb	0	1.71663	20.5979	0
M	22	1.42368	>=2000	MSM	A	0	>200	534	40	0	2N+1NN	0	1.42368	9.65834	0
M	65	2.09172	>=2000	heterosexual	A	0	<=200	369	40	0	1NN+1II	0	2.02601	7.81866	0
M	49	1.94935	>=2000	MSM	A	0	>200	756	40	0	2N+1II	0	1.91376	16.2615	0
M	54	14.8118	>=2000	heterosexual	C	0	<=200	258	40	0	2N+1IPb	0	14.8145	4.59921	0
M	67	0	>=2000	MSM	C	0		89	40	1					0
M	16	7.56194	>=2000	other	A	0	>200	606	40	0	2N+1IPb	0	1.62902	17.707	0
M	40	4.37509	>=2000	heterosexual	A	0	>200	756	40	0	2N+1NN	0	2.68309	22.8975	0
M	25	1.87269	>=2000	MSM	A	0	>200	771	40	0	2N+1NN	0	1.75496	15.3417	0
M	22	2.12183	>=2000	MSM	A	1	>200	828	40	0	2N+1NN	0	2.0835	21.3863	0
M	21	1.97125	>=2000	heterosexual	A	0	>200	601	40	0	2N+1II	0	1.5332	3.67937	0
M	47	2.06982	>=2000	heterosexual	A	0	>200	611	40	0	2N+1NN	0	2.03149	21.1564	0
M	47	1.99042	>=2000	MSM	A	0	>200	452	40	0	2N+1NN	1	1.88912	22.6675	0
W	32	1.54415	>=2000	heterosexual	A	0	>200	732	40	0	2N+1NN	0	1.47844	3.58081	0
M	38	4.09582	>=2000	IVDU	A	1	>200	753	14619	1		0			0
M	49	2.01506	>=2000	heterosexual	A	1	>200	1144	40	0	2N+1II	0	1.62902	15.703	0
M	32	2.97878	>=2000	MSM	A	0	>200	307	40	0	2N+1NN	0	2.83094	17.247	0
W	34	7.43874	>=2000	heterosexual	B	0	<=200	331	40	0	2N+1IPb	0	7.43874	14.6189	0
M	33	14.5435	>=2000	IVDU	A	1	>200	284	381	1					0
M	54	2.12731	>=2000	heterosexual	C	0		77.4	40	1					1
W	47	1.80698	>=2000	other	A	0	>200	570	40	0	2N+1II	0	1.74127	10.5782	0
W	19	0.542094	>=2000	heterosexual	A	0	>200	785	40	0	2N+1NN	1	0.15332	1.83968	0
M	21	2.00958	>=2000	MSM	A	0	>200	937	40	0	2N+1NN	1	1.81793	21.8134	0
W	43	4.83778	>=2000	heterosexual	A	1	>200	1032	40	0	2N+1NN	0	4.83778	19.6452	0
M	46	18.3381	<2000	MSM	A	0	>200	374	51	0	2N+1NN	0	14.5051	0.919842	1
M	44	19.1294	<2000	MSM	B	0	>200	609	40	0	2N+1NN	0	15.8795	22.1419	0
W	33	1.86721	>=2000	heterosexual	A	0	>200	504	40	0	2N+1II	0	1.66735	2.29961	0
M	49	1.70294	>=2000	MSM	A	0	<=200	271	40	0	2N+1NN	0	1.60164	8.70565	0
W	60	1.78508	>=2000	heterosexual	A	0	<=200	167.5	40	0	2N+1NN	1	1.78508	21.4192	0
M	49	13.1061	>=2000	heterosexual	A	0	>200	812	40	0	2N+1NN	0	8.8104	94.6452	0
M	42	1.67556	>=2000	MSM	A	0	>200	986	40	0	2N+1NN	1	1.52498	18.2983	0
M	46	6.987	>=2000	MSM	A	0	>200	403	40	0	2N+1NN	0	6.987	3.81078	0
M	24	1.64545	>=2000	MSM	A	0	>200	458	40	0	2N+1IPb	1	1.5332	18.3968	0
M	34	1.61259	>=2000	MSM	A	1	>200	1118	40	0	2N+1NN	1	1.39904	16.7871	0
M	37	1.83984	>=2000	MSM	A	0	>200	763	40	0	2N+1NN	0	1.74401	8.31143	0
M	59	27.2608	<2000	MSM	B	0	<=200	211.8	336	0	1IPb+1II+1IE	0	20.3778	3.21945	0
M	23	5.97673	>=2000	MSM	B	0	>200	702	40	0	2N+1NN	0	1.70568	18.1669	0
M	28	1.7796	>=2000	heterosexual	A	0	<=200	321	40	0	2N+1II	0	1.73854	8.50854	0
W	33	1.80151	>=2000	heterosexual	A	0	>200	1318	40	0	2N+1IPb	0	1.32238	6.14323	0
M	32	1.97125	>=2000	heterosexual	C	0	<=200	283.5	72	0	2N+1IPb	1	1.90828	22.8975	0
M	28	2.04517	>=2000	MSM	A	0	>200	1021	40	0	2N+1II	0	1.71937	9.32983	0
M	55	1.89733	>=2000	MSM	A	0	>200	481	40	0	2N+1II	0	1.83984	2.92378	0
M	42	11.6879	>=2000	other	C	0	<=200	28	1056540	1		0			0
W	24	2.11362	>=2000	heterosexual	A	0	>200	882	40	0	1N+1IPb	0	1.5989	8.83706	0
W	35	1.75222	>=2000	other	C	0	<=200	411	40	0	2N+1II	0	1.69473	2.75953	0
M	31	1.01574	>=2000	MSM	A	0	<=200	346.8	40	0	2N+1II	0	0.919918	9.7569	0
M	23	1.77687	>=2000	MSM	A	0	>200	711	40	0	2N+1II	1	1.64819	19.7766	0
M	44	1.75496	>=2000	MSM	A	0	>200	665	40	0	2N+1II	0	1.72485	3.05519	0
W	38	1.6783	>=2000	heterosexual	C	0	<=200	615	40	0	2N+1IPb	1	1.65914	19.908	0
M	21	0.936345	>=2000	MSM	A	0	>200	644	270	0	2N+1NN	1	0.876112	10.5125	0
M	20	1.71116	>=2000	MSM	A	0	>200	688	40	0	2N+1NN	1	1.3963	16.7543	0
M	26	1.34702	>=2000	heterosexual	A	0	>200	571	40	0	2N+1NN	1	1.21834	14.6189	0
M	61	12.5284	>=2000	MSM	C	0	>200	1071	40	0	2N+1IPb	0	12.3888	103.384	0
M	46	13.4894	>=2000	MSM	A	0	>200	808	40	0	2N+1II	0	18.0643	16.0972	0
M	36	1.48939	>=2000	heterosexual	A	0	<=200	372	40	0	2N+1NN	1	1.27858	15.3417	0
M	50	10.6749	>=2000	MSM	C	0	<=200	623	40	0	2N+1NN	0	1.34155	10.1183	0
M	47	17.7577	<2000	heterosexual	C	0	<=200	408	40	0	2N+1II	0	17.7084	3.90933	0
M	41	1.67009	>=2000	MSM	A	0	>200	930	40	0	2N+1NN	0	1.59343	9.85545	0
M	29	1.55236	>=2000	MSM	A	0	>200	534	40	0	2N+1II	0	1.48939	17.8712	0
M	29	1.24025	>=2000	MSM	A	0	>200	589	40	0	2N+1IPb	1	1.08693	13.0421	0
M	34	0.186174	>=2000	MSM	A	0	>200	575	12081	1		1			0
M	27	3.85489	>=2000	heterosexual	A	1	>200	715	40	0	2N+1IPb	0	3.85489	17.247	0
M	41	17.2019	<2000	MSM	A	0	>200	571	40	0	2N+1II	1	6.36824	76.4126	0
M	38	2.2204	>=2000	other	A	0	>200	1201	40	0	1II	0	2.09993	0.525624	0
M	63	1.49213	>=2000	other	C	0	<=200	266	40	1					1
W	27	5.57974	>=2000	other	A	0	>200	418	40	0	2N+1NN	1	4.75017	56.9974	0
M	28	1.28953	>=2000	MSM	A	0	>200	866	40	0	2N+1II	0	1.2512	15.0131	0
W	41	22.1985	<2000	heterosexual	A	0	<=200	445	40	0	2N+1IPb	0	18.3299	13.2392	0
W	46	21.2758	<2000	heterosexual	B	0	>200	636	40	0	2N+1IPb	0	20.9418	98.3903	0
M	45	1.20465	>=2000	heterosexual	A	0	<=200	211	40	0	2N+1NN	0	0.791239	0.952694	0
M	39	6.49966	>=2000	other	A	0	>200	415	40	0	2N+1NN	0	3.20055	30.8147	0
M	55	1.47844	>=2000	MSM	A	0	<=200	557	40	0	2N+1NN	0	1.3744	10.8081	0
M	50	4.75838	>=2000	MSM	A	0				0	2N+1NN	0	3.67693	24.113	1
M	45	1.48118	>=2000	heterosexual	A	0	<=200	423	40	0	2N+1IPb	1	1.38535	16.6229	0
M	57	18.1218	<2000	other	A	0	>200	480	40	0	1NN+1II	0	10.1218	0.886991	0
M	35	9.23203	>=2000	MSM	A	0	<=200	614	40	0	2N+1IPb	1	4.26557	51.1827	0
M	41	10.2231	>=2000	MSM	A	0	>200	625	40	0	2N+1NN	0	5.4319	36.3338	0
W	30	1.80698	>=2000	heterosexual	A	0	>200	944	1057	1					0
W	27	16.7529	<2000	other	A	0	>200	563	40	0	2N+1NN	1	7.25257	87.0237	0
M	31	8.25462	>=2000	other	A	0	>200	1031	40	0	2N+1NN	1	7.24983	86.9908	0
M	35	6.66393	>=2000	other	A	0	>200	520	40	0	2N+1NN	1	1.36071	16.3272	0
M	41	4.6653	>=2000	MSM	A	0				0	2N+1IPb	0	4.22724	1.11695	0
M	41	9.44285	>=2000	MSM	A	0	>200	668	40	0	2N+1II	0	4.69541	11.2024	0
M	27	1.18275	>=2000	MSM	A	0	>200	654	40	0	2N+1IPb	1	1.15264	13.8305	0
W	25	1.3306	>=2000	heterosexual	A	0	>200	331	76	1					0
M	24	1.35524	>=2000	MSM	A	0	>200	1374	40	0	2N+1II	0	1.22108	2.69382	0
M	44	1.0705	>=2000	MSM	A	0	>200	843	40	0	2N+1II	1	0.99384	11.9251	0
M	52	1.16632	>=2000	MSM	C	0	<=200	665.3	40	0	2N+1IPb	1	1.14442	13.7319	0
M	32	3.57563	>=2000	MSM	A	0	>200	538	40	0	2N+1NN	1	2.64203	31.7017	0
M	28	1.23477	>=2000	MSM	A	0	>200	583	40	0	2N+1II	0	1.17728	5.58476	0
M	20	1.01848	>=2000	MSM	A	0	>200	478	40	0	2N+1II	1	1.01027	12.1222	0
W	23	1.17728	>=2000	heterosexual	A	0	>200	780	40	1					0
M	53	5.71116	>=2000	heterosexual	A	0	>200	745	40	0	2N+1II	0	5.64271	6.5046	0
M	51	7.38672	>=2000	other	A	0	>200	820	40	0	2N+1IE	0	7.28816	45.4336	0
M	51	1.22108	>=2000	MSM	A	0	>200	722	40	0	2N+1II	0	1.17454	5.25624	0
M	59	1.58795	>=2000	heterosexual	A	0	<=200	330	278	0	2N+1IPb+1II	0	2.09172	3.44941	0
M	52	19.5729	<2000	MSM	A	0	<=200	230	40	0	2N+1II	0	19.5729	4.82917	0
M	31	4.86242	>=2000	heterosexual	A	0	>200	699	40	0	2N+1NN	0	1.70294	19.0867	0
M	23	1.09514	>=2000	MSM	A	0	>200	621	40	0	2N+1NN	0	0.963723	6.66886	0
W	38	1.11431	>=2000	heterosexual	A	0	>200	1203	40	0	2N+1IPb	1	0.829569	9.95401	0
W	29	4.79124	>=2000	heterosexual	A	0	>200	590	54	0	2N+1II	0	4.53936	1.0841	0
W	54	28.2409	<2000	heterosexual	A	0	>200	605	40	0	2N+1II	1	0.561259	6.73456	0
M	46	11.3374	>=2000	MSM	A	0	<=200	477	40	0	2N+1II	0	9.47844	3.44941	0
W	78	0.933607	>=2000	heterosexual	B	0	<=200	216	40	0	2N+1II	1	0.900753	10.8081	0
M	24	0.1013	>=2000	MSM	A	0	>200	532	1594	0	2N+1II	1	0.0328542	0.394218	0
W	56	1.08419	>=2000	heterosexual	A	0	>200	1924	40	0	2N+1II	1	0.996578	11.9579	0
W	52	1.04312	>=2000	other	A	0	>200	624	40	1					0
W	31	5.46475	>=2000	heterosexual	C	0	<=200	242	40	0	2N+1IPb	0	4.38056	49.0802	0
M	28	3.74538	>=2000	MSM	A	0	>200	1021	40	0	2N+1II	1	0.826831	9.92116	0
M	26	8.52841	>=2000	heterosexual	A	0	>200	662	40	0	2N+1NN	1	1.04312	12.5164	0
M	43	16.3778	<2000	MSM	B	0	<=200	321.7	40	0	2N+1II	0	11.3676	17.5427	0
M	25	1.03765	>=2000	MSM	A	0	>200	827	40	0	2N+1II	1	1.01027	12.1222	0
M	26	5.32786	>=2000	MSM	A	0	>200	421	40	0	2N+1NN	0	3.26352	0.919842	0
W	28	4.98836	>=2000	heterosexual	A	0	>200	333	40	0	2N+1NN	0	0.95551	4.96058	0
W	25	0.81588	>=2000	heterosexual	A	0	>200	581	40	0	2N+1NN	0	0.774812	7.49014	0
M	49	0.621492	>=2000	heterosexual	A	0	>200	269	40	0	2N+1II	0	0.522929	3.318	0
M	27	1.13073	>=2000	MSM	A	0	>200	646	40	0	2N+1II	0	0.925394	7.42444	0
M	15	21.3224	<2000	other	C	0	>200	595.2	40	0	1IPb	0	20.3231	2.75953	0
W	38	1.94935	>=2000	heterosexual	A	0	>200	743	40	0	2N+1II	0	2.1629	9.16557	0
W	42	23.8193	<2000	IVDU	C	1	>200	462	40	1		0			1
W	33	4.33676	>=2000	heterosexual	A	0	>200	451	40	0	2N+1NN	1	0.72553	8.70565	0
M	61	2.66119	>=2000	heterosexual	A	1	>200	390.9	31851	1					0
M	23	0.971937	>=2000	MSM	A	0	>200	365	40	0	2N+1NN	0	0.944559	5.55191	0
M	37	0.835045	>=2000	MSM	A	0	>200	627	40	0	2N+1NN	1	0.72553	8.70565	0
M	35	7.37577	>=2000	MSM	A	0	>200	528	20	0	2N+1IP	0	4.19986	4.59921	0
M	37	0.692676	>=2000	heterosexual	A	0	>200	486.6	40	0	2N+1NN	1	0.637919	7.6544	0
M	37	15.4415	>=2000	heterosexual	A	1	>200	625	40	0	2N+1NN	0	3.44148	8.44284	0
W	38	15.4415	>=2000	heterosexual	C	1		174	141	0	2N+1IPb	1	3.44148	41.2943	1
M	37	0.752909	>=2000	heterosexual	A	0	>200	426.3	360	0	2N+1IPb	1	0.698152	8.37714	0
M	38	0.774812	>=2000	MSM	A	0	>200	902	40	0	2N+1II	1	0.733744	8.8042	0
M	47	0.796715	>=2000	MSM	C	0	>200	593	40	0	2N+1II	0	0.681725	8.18003	0
W	47	3.26899	>=2000	heterosexual	A	0	<=200	268	40	0	2N+1IPb	0	3.18412	7.35874	0
W	45	0.752909	>=2000	heterosexual	A	0	>200	945	40	0	2N+1II	1	0.714579	8.57424	0
M	39	1.5989	>=2000	other	C	1	>200	545	40	0	2N+1II	1	1.46201	17.5427	0
M	49	0.780287	>=2000	heterosexual	A	0	>200	964	40	0	2N+1II	0	0.728268	8.7385	0
M	30	0.520192	>=2000	MSM	A	0	>200	647	40	0	2N+1II	1	0.459959	5.51905	0
M	40	23.9726	<2000	MSM	C	0	>200	517	40	0	2N+1IPb	0	17.9713	46.682	1
M	21	0.199863	>=2000	MSM	A	0	>200	1053.2	66	0	2N+1II	1	0.150582	1.80683	0
M	20	1.44011	>=2000	MSM	A	0	>200	673	40	0	2N+1II	0	1.37714	2.29961	0
M	30	0.350445	>=2000	MSM	C	0				1					0
M	35	0.517454	>=2000	heterosexual	A	0	>200	1211	40	0	2N+1IPb	1	0.457221	5.4862	0
M	55	0.533881	>=2000	heterosexual	A	0	>200	784	40	0	2N+1II	1	0.487337	5.84757	0
M	24	0.996578	>=2000	heterosexual	A	0	>200	568	41	0	2N+1II	0	0.596851	3.2523	0
M	51	0.574949	>=2000	MSM	A	0	>200	482	40	0	2N+1II	0	0.498289	2.72668	0
M	30	0.939083	>=2000	MSM	A	0	>200	693	4310	1					0
M	50	0.602327	>=2000	heterosexual	A	1	>200	444	40	0	2N+1IPb	1	0.558522	6.70171	0
W	46	14.026	>=2000	heterosexual	C	1	>200	915	40	0	2N+1II	0	13.9822	1.83968	0
M	43	0.399726	>=2000	MSM	A	0	>200	668	138	0	2N+1NN	1	0.344969	4.13929	0
M	44	0.36961	>=2000	MSM	A	0	>200	756	41	0	2N+1II	1	0.325804	3.90933	0
W	34	0.495551	>=2000	heterosexual	A	0	>200	1064	40	0	2N+1II	0	0.481862	5.78187	0
M	31	0.528405	>=2000	heterosexual	A	0	<=200	334	40	0	2N+1II	0	0.495551	1.83968	0
M	37	0.487337	>=2000	heterosexual	A	0	<=200	146	40	0	2N+1IPb	1	0.449008	5.38765	0
W	46	5.48118	>=2000	heterosexual	A	0	>200	561	40	0	2N+1NN	0	5.48118	1.47832	0
W	43	0.465435	>=2000	heterosexual	A	0	<=200	337	40	0	2N+1IPb	1	0.421629	5.05913	0
M	53	0.457221	>=2000	MSM	A	0	>200	501	40	0	2N+1II	1	0.410678	4.92773	0
M	45	0.271047	>=2000	MSM	A	0	>200	377	40	0	2N+1II	1	0.251882	3.02234	0
M	38	0.449008	>=2000	MSM	C	0	<=200	105	40	0	2N+1II	1	0.36961	4.43495	0
M	19	0.459959	>=2000	MSM	A	0	>200	545	40	0	2N+1II	1	0.306639	3.67937	0
M	31	6.43395	>=2000	MSM	A	0	>200	629	40	0	2N+1NN	1	3.87406	46.4849	0
M	41	15.3676	>=2000	MSM	A	0	>200	763	40	0	2N+1II	0	10.3682	1.80683	0
M	34	0.257358	>=2000	MSM	A	0	>200	544	40	0	2N+1II	1	0.240931	2.89093	0
M	37	0.405202	>=2000	MSM	A	0	>200	314	40	0	2N+1NN	1	0.377823	4.53351	0
M	43	0.347707	>=2000	MSM	A	0	>200	712	40	0	2N+1IP	0	0.306639	2.75953	0
M	64	12.3477	>=2000	MSM	A	0	>200	548	40	0	2N+1II	0	8.38877	1.64258	0
M	48	10.1437	>=2000	IVDU	A	1	>200	382.1	4171	1					0
M	19	0.0164271	>=2000	MSM	A	0	>200	159.1	9488598	1		1			0
W	51	0.77755	>=2000	heterosexual	A	0	>200	387	40	0	2N+1IPb	1	0.251882	3.02234	0
M	24	0.265572	>=2000	MSM	A	0	>200	1035	95	0	2N+1II	0	0.229979	0.821288	0
W	19	0.232717	>=2000	heterosexual	A	0	>200	510	82	0	2N+1II	1	0.15332	1.83968	0
M	23	0.262834	>=2000	MSM	A	0	>200	638	40	0	2N+1II	1	0.227242	2.72668	0
M	21	0.183436	>=2000	MSM	A	0	>200	482	40	0	2N+1II	1	0.15332	1.83968	0
M	45	0.279261	>=2000	MSM	A	0	>200	878	40	0	2N+1II	1	0.249144	2.98949	0
M	34	0.903491	>=2000	MSM	A	0	>200	471	40	0	2N+1II	1	0.829569	9.95401	0
M	40	21.5688	<2000	MSM	B	0	<=200	197	40	0	2N+1NN+1II	0	19.5099	13.4363	0
W	25	0.421629	>=2000	heterosexual	A	0	>200	706	40	0	2N+1IPb	1	0.172485	2.06965	0
M	55	0.134155	>=2000	heterosexual	A	0	<=200	257	40	0	2N+1II	1	0.0876112	1.05125	0
M	51	0.462697	>=2000	other	A	0	>200	349	581	0	2N+1IPb	1	0.150582	1.80683	0
M	46	9.65366	>=2000	MSM	A	0	>200	1111	40	0	2N+1II	0	5.22382	5.05913	0
M	54	20.627	<2000	other	A	0	>200	570	40	0	2N+1II	0	13.8261	0.985545	0
W	40	5.53867	>=2000	other	A	0	>200	335.3	208	0	2N+1IPb	0	0.952772	2.92378	0
M	31	0.999316	>=2000	MSM	A	0	>200	923	50	0	2N+1IPb	0	0.985626	11.8265	0
W	29	0.112252	>=2000	heterosexual	A	0	>200	288	40	0	2N+1II	1	0.0766598	0.919842	0
W	65	0.180698	>=2000	other	A	1	>200	668	1064	0	2N+1IPb	1	0.0766598	0.919842	0
W	35	0.186174	>=2000	heterosexual	B	0	<=200	129	107	0	2N+1IPb	1	0.161533	1.93824	0
M	45	0.183436	>=2000	MSM	A	0	<=200	665	4575	0	2N+1IPb	1	0.156057	1.87254	0
M	20	0.0903491	>=2000	MSM	A	0	>200	600	40	0	2N+1II	1	0.0766598	0.919842	0
M	33	7.41136	>=2000	MSM	A	0	>200	498	40	0	2N+1NN	1	7.41136	88.929	0
M	62	0.227242	>=2000	heterosexual	A	0	<=200	187.4	133	0	1IPb+1II	1	0.125941	1.51117	0
W	38	0.156057	>=2000	heterosexual	A	0	>200	405	5934	0	2N+1NN	0	0.11499	0.131406	0
M	28	0.112252	>=2000	MSM	A	0	>200	726	66	0	2N+1II	0	0.0793977	0.952694	0
M	35	0.0629706	>=2000	other	A	0	>200	449	1082	0	2N+1II	1	0.0164271	0.197109	0
W	33	0.0793977	>=2000	heterosexual	A	0	>200	229.7	391	0	2N+1NN	1	0.0574949	0.689882	0
M	48	0.396988	>=2000	heterosexual	C	0		371.8	303	1					1
W	21	5.44832	>=2000	heterosexual	A	0	>200	1161	52	0	2N+1NN	0	3.44695	37.6807	0
W	23	0.0520192	>=2000	heterosexual	A	0	>200	213	3067	1		1			0
M	35	5.52224	>=2000	other	A	1	>200	748.6	40	1		0			0
M	60	8.82957	>=2000	MSM	A	0				0	2N+1II	1	0.5859	7.03022	0
W	39	12.0438	>=2000	heterosexual	A	0	>200	252		0	2N+1NN	1	10.5051	126.051	0
M	20	0.0602327	>=2000	heterosexual	A	0	>200	509	10683	1		1			0
M	60	0.372348	>=2000	MSM	A	0	>200	289	59059	1		1			0
M	25	0.0054757	>=2000	MSM	A	0	>200	239	151771	1					0
W	62	3.70431	>=2000	heterosexual	A	0	<=200	225.4	40	0	2N+1NN	1	3.5373	42.4442	0
M	55	20.9336	<2000	heterosexual	A	0	<=200	582	40	0	2N+1IPb	0	9.62081	24.9014	0
M	37	4.10678	>=2000	MSM	A	0	>200	828	40	0	2N+1NN	0	4.03559	42.2799	0
M	44	0.0520192	>=2000	MSM	A	0	<=200	54	154917	1					0
M	37	0.0164271	>=2000	heterosexual	A	0		161	200083	1					0
M	52	13.9795	>=2000	other	A	0	>200	306	90250	1					0
M	48	19.9206	<2000	IVDU	B	1	<=200	606.8	40	0	2N+1NN	0	19.3977	48.4231	0
M	52	21.6947	<2000	heterosexual	A	1	>200	582.1	20	1					0
M	37	25.5058	<2000	MSM	A	0	>200	601.9	0	0	2N+1NN	0	24.1177	114.488	0
M	76	23.2799	<2000	MSM	C	0	<=200	545	20	0	1N+1NN+1IPb	0	22.3847	89.6846	1
M	47	28.1697	<2000	MSM	B	0	<=200	651.9	20	0	2N+1NN	0	24.1013	7.12878	0
M	49	24.5585	<2000	MSM	C	0	>200	1054.8	20	0	1NN+1II	0	20.8706	15.5716	0
M	64	28.7693	<2000	MSM	C	1	<=200	650.2	0	0	2N+1II	0	27.0965	2.06965	0
M	66	27.6769	<2000	MSM	B	0	>200	628.2	0	0	2N+1NN+1II	0	23.5975	65.1774	0
M	45	23.6742	<2000	MSM	C	0	<=200	650.1	20	0	1NN+1IPb+1II	0	22.9952	60.5782	0
M	46	25.9986	<2000	heterosexual	C	1	<=200	420	0	0	1NN+1IPb+1II	0	24.8487	33.8042	0
W	43	25.7933	<2000	heterosexual	B	1	<=200	690.9	0	0	1NN+1IPb	0	25.1882	12.4507	0
M	52	28.9774	<2000	MSM	B	0	<=200	966.9	20	0	3N+1NN	0	24.8077	108.739	0
M	66	28.5175	<2000	MSM	C	0	<=200	533.9	0	0	1NN+1IPb+1II	0	24.1807	46.682	1
M	41	30.1766	<2000	other	C	1	<=200	1257.1	20	0	2N+1NN	0	26.0917	42.5427	0
M	52	27.384	<2000	MSM	C	0	<=200	367	20	0	1NN+1IPb+1II	0	22.1903	6.47175	0
M	43	19.0554	<2000	heterosexual	B	1	>200	808.6	40	0	2N+1NN	0	13.7029	29.3364	0
M	52	27.0773	<2000	IVDU	C	1	<=200	322	30	0	2N+1IPb	0	23.2361	20.7293	0
M	59	21.1691	<2000	heterosexual	C	0	>200	467	0	0	2N+1NN	0	18.5024	73.6531	1
W	42	22.8172	<2000	heterosexual	B	0	<=200	545.7	20	0	2N+1IPb+1II	0	22.0506	89.159	0
M	50	24.8268	<2000	MSM	C	0	<=200	638	0	0	1IPb+1II	0	24.3285	35.9067	1
M	64	17.5578	<2000	MSM	B	0	>200	821.1	20	0	1N+1NN+1II	0	14.2779	12.9763	1
M	50	21.3771	<2000	IVDU	C	1	<=200	29	154	0	1N+1NN+1IPb+1II	0	17.7933	34.0999	1
W	43	26.0917	<2000	heterosexual	B	0	>200	718.8	0	0	3N+1II	0	19.091	0.295664	0
M	51	25.5168	<2000	IVDU	B	1	<=200	514.1	40	0	3N+1II	0	18.4531	29.5992	0
M	47	29.2129	<2000	IVDU	C	1	<=200	655.9	20	0	1N+1NN+1IPb+1II	0	24.3806	14.1919	0
M	48	23.7399	<2000	IVDU	B	1	>200	1448	20	0	3N+1IPb	0	23.5044	47.0105	0
M	62	23.9151	<2000	MSM	B	0	<=200	849	0	0	1NN+1IPb+1II	0	20.7584	34.9212	0
M	62	24.5941	<2000	heterosexual	B	0	<=200	969.2	20	0	2N+1NN	0	24.0137	104.632	0
M	73	18.1383	<2000	other	B	0	>200	364.2	40	0	3N+1NN	0	13.8125	41.0644	0
M	60	22.3573	<2000	MSM	C	0	>200	689	0	0	1NN+1IPb	0	20.7474	15.4074	0
W	42	24.4709	<2000	heterosexual	C	0	<=200	1209	20	0	2N+1IPb	0	20.9363	111.071	1
W	45	26.3299	<2000	heterosexual	C	0	<=200	924	20	0	2N+1IPb	0	23.0445	72.1748	0
M	44	24.1232	<2000	MSM	B	0	<=200	465.9	40	0	1NN+1II+1IE	0	23.7536	45.2037	0
W	42	26.4339	<2000	heterosexual	B	0	<=200	670	40	0	1NN+1IPb	0	24.1889	28.5151	0
M	48	26.694	<2000	IVDU	C	1	<=200	295	20	0	1NN+1II+1IE	0	24.1917	47.2733	0
M	45	22.642	<2000	MSM	C	0	<=200	457.9	0	0	2N+1NN	0	18.3765	25.657	0
M	40	22.9322	<2000	MSM	A	0	>200	889	0	0	2N+1NN	0	22.371	31.8331	0
M	48	29.5907	<2000	IVDU	C	1	<=200	859.2	20	0	2N+1NN	0	24.167	150.493	0
W	46	23.5099	<2000	heterosexual	C	1	>200	1067	20	0	1N+1NN+1II	0	19.8275	41.1629	0
W	54	26.3436	<2000	IVDU	C	1	<=200	179	6164	0	2N+1IPb	0	22.9295	32.1945	0
W	59	23.9097	<2000	heterosexual	B	0	<=200	783.2	20	0	2N+1NN	0	23.781	33.3114	0
M	50	30.4394	<2000	MSM	B	0	<=200	391	20	0	2N+1IPb	0	22.8775	117.74	0
M	43	27.0554	<2000	MSM	A	0	<=200	667.1	0	0	2N+1II	0	24.1506	4.56636	0
W	43	28.9227	<2000	heterosexual	B	0	>200	1087.5	20	0	2N+1NN	0	22.8638	122.372	1
M	35	30.2368	<2000	other	C	1	<=200	836.9	40	0	2N+1IPb	0	25.9849	27.1353	0
W	48	30.5051	<2000	heterosexual	C	0	<=200	818	0	0	1IPb	0	27.5893	5.4862	0
W	47	21.9494	<2000	heterosexual	B	0	>200	1238	0	0	1NN+1IPb	0	21.2539	1.54402	0
M	50	23.2882	<2000	MSM	B	0	>200	553	0	0	2N+1NN	0	22.0534	113.305	0
M	50	26.4586	<2000	MSM	B	0	>200	665	0	0	1N+1NN+1IPb	0	18.4914	9.42838	1
W	65	22.4723	<2000	heterosexual	C	0	<=200	884.2	20	0	2N+1IPb+1II	0	21.7851	4.43495	1
M	56	24.0657	<2000	MSM	A	0	>200	1058.9	20	0	2N+1II	0	18.319	1.34691	0
W	39	23.1211	<2000	heterosexual	A	0	>200	502.9	0	0	2N+1NN+1II	0	20.5421	3.67937	0
W	49	22.9651	<2000	heterosexual	A	0	>200	610	20	0	2N+1NN	0	19.217	1.37976	0
W	42	24.4271	<2000	heterosexual	A	0	>200	696	20	0	1NN+1II	0	24.3915	11.071	0
M	54	22.9268	<2000	MSM	B	1	>200	320.9	0	1		0			0
M	37	21.5305	<2000	MSM	B	0	>200	910	40	0	1IP	0	16.5421	5.58476	0
M	40	21.8535	<2000	MSM	A	0	<=200	730.1	0	0	2N+1NN	0	20.7146	71.5177	0
W	43	22.3354	<2000	IVDU	B	1	<=200	779.2	0	0	2N+1IPb	0	20.6379	76.3469	0
M	43	27.1513	<2000	MSM	B	0	>200	399	20	0	2N+1NN+1II	0	23.655	8.77135	0
M	45	29.18	<2000	IVDU	A	1	>200	920	20	0	2N+1NN	0	21.18	86.1038	0
W	54	29.4812	<2000	heterosexual	B	0	<=200	630	177	0	2N+1IPb	0	19.8385	16.0972	0
M	49	26.7159	<2000	MSM	A	0	>200	876	0	0	1NN+1IPb+1II	0	22.13	66.6229	0
M	43	23.1184	<2000	MSM	A	0	>200	929.9	0	0	2N+1NN	0	20.0027	43.3311	0
W	45	27.7755	<2000	heterosexual	B	1	<=200	1507	0	0	1NN+1IPb+1II	0	25.7741	14.4218	0
W	49	21.8289	<2000	heterosexual	B	0	<=200	754.2	0	0	2N+1NN	0	21.8973	14.9474	0
M	48	25.744	<2000	other	A	0	<=200	614.1	0	0	2N+1NN	0	22.0945	60.3154	0
M	52	27.6386	<2000	MSM	B	0	<=200	554	0	0	1NN+1II	0	24.0192	3.90933	0
M	46	24.501	<2000	IVDU	B	0	>200	458.1	20	0	1IPb+1II	0	24.2491	65.276	0
M	63	30.3217	<2000	MSM	B	0	>200	610.9	0	0	1NN+1II	0	26.4038	70.9921	0
W	42	29.5907	<2000	IVDU	C	1	>200	824.1	20	0	2N+1NN	0	23.9562	74.2773	0
M	47	23.6386	<2000	MSM	C	0	<=200	357.2	20	0	3N	0	18.3162	165.637	0
W	49	26.7926	<2000	heterosexual	B	0	<=200	861.1	0	0	2N+1II	0	21.3717	13.5348	0
M	56	23.8823	<2000	other	A	1	>200	398	40	0	2N+1NN	0	19.8001	70.5979	0
M	42	21.8919	<2000	MSM	A	0	>200	916.2	0	0	2N+1NN	0	18.1547	29.4021	1
M	42	23.7919	<2000	MSM	C	0	<=200	98	172	0	2N+1II	0	15.5318	0.952694	0
M	46	22.9432	<2000	MSM	C	0	<=200	752	0	0	1N+1NN+1II	0	21.2758	30.6505	1
M	50	29.5168	<2000	heterosexual	B	0	>200	848	20	0	1NN+1IPb	0	22.5161	9.09987	0
M	47	28.5722	<2000	IVDU	C	1	<=200	656	0	0	2N+1II	0	19.8111	61.3338	0
M	44	22.0506	<2000	heterosexual	B	0	<=200	302.6	29	0	1IPb+1II+1IE	0	21.2183	54.6649	0
M	75	23.1102	<2000	MSM	C	0	>200	631	40	1		0			0
W	37	20.4654	<2000	heterosexual	A	0	>200	466	448	1					0
W	48	24.7885	<2000	heterosexual	B	0	<=200	180	20	0	1NN+1IPb+1II	0	9.87817	46.5177	0
W	43	24.1999	<2000	heterosexual	A	0	<=200	843.2	20	0	1NN+1IPb+1II	0	21.1088	4.79632	0
W	39	23.9699	<2000	heterosexual	B	0	<=200	926	0	0	2N+1IP	0	20.104	47.6675	0
M	41	22.8884	<2000	MSM	B	0	>200	948.7	0	0	2N+1IPb	0	17.577	81.8988	0
M	51	26.0014	<2000	IVDU	B	1	<=200	1276	40	0	2N+1IPb	0	18.3299	8.77135	0
W	35	22.4723	<2000	heterosexual	C	0	<=200	588.2	409	0	3N+1IPb	0	21.1389	31.866	0
M	44	23.6085	<2000	MSM	B	0	>200	940.2	20	0	2N+1NN	0	19.8905	9.65834	0
W	48	25.911	<2000	other	C	0	<=200	621	0	0	2N+1IP	0	20.219	52.6938	0
M	51	29.7385	<2000	MSM	C	0	>200	564.1	0	0	2N+1IPb	0	19.9644	77.2668	0
W	49	23.8795	<2000	heterosexual	B	1	<=200	1025.1	0	0	2N+1NN	0	19.9836	117.28	0
W	51	27.2882	<2000	heterosexual	C	0	<=200	610.9	20	0	2N+1NN	0	26.2888	148.357	0
M	51	16.7693	<2000	heterosexual	B	0	<=200	700	20	0	2N+1NN	0	16.8296	2.36531	0
M	52	23.2279	<2000	heterosexual	C	0	<=200	402.1	20	0	2N+1NN	0	21.4182	9.42838	1
W	47	25.7769	<2000	heterosexual	B	0	>200	875.2	20	0	2N+1NN+1IPb+1II	0	19.4031	99.1459	0
W	42	27.8248	<2000	heterosexual	B	0	>200	524.9	20	0	2N+1II	0	20.5996	19.5466	0
M	36	21.0924	<2000	MSM	B	0	<=200	638.1	20	0	2N+1NN+1II	0	21.0705	10.9724	0
W	57	22.3217	<2000	IVDU	B	1	<=200	452	40	0	2N+1II	0	7.31827	14.159	0
W	37	21.1745	<2000	heterosexual	B	0	<=200	716	0	0	1NN+1II	0	19.1075	9.16557	0
W	45	24.9582	<2000	heterosexual	C	0	<=200	1574	22	0	2N+1IPb	0	18.5106	6.66886	0
M	47	25.4784	<2000	IVDU	C	1	<=200	727	20	0	1N+1NN+1IPb	0	21.2868	87.8121	0
M	46	22.642	<2000	MSM	C	0	<=200	420	20	0	1NN+2IPb+1II	0	22.475	8.11432	0
W	43	23.9343	<2000	IVDU	B	1	>200	592.9	20	0	2N+1II	0	18.412	8.96846	0
W	71	15.2909	<2000	heterosexual	C	0	<=200	362	40	0	1N+1NN+1II	0	15.1047	26.2484	0
W	55	20.5832	<2000	heterosexual	A	0	>200	737.1	20	0	1IPb+1II	0	18.5243	65.7687	0
M	45	24.7584	<2000	MSM	B	0	>200	764	0	0	2N+1NN	0	18.5818	35.841	0
M	50	20.6571	<2000	MSM	A	0	>200	494	20	0	2N+1NN	0	18.9706	114.98	0
M	43	25.2512	<2000	MSM	C	0	<=200	699.2	0	0	2N+1IPb	0	20.3915	114.29	0
W	39	19.9206	<2000	heterosexual	A	1	>200	450.1	40	0	2N+1II	0	16.9884	34.954	0
W	49	24.3368	<2000	heterosexual	C	0	<=200	740.5	0	0	1NN+1IPb+1II	0	20.3806	28.8436	0
W	48	21.9685	<2000	heterosexual	B	0	<=200	699	0	0	2N+1NN	0	19.05	36.1038	0
M	56	25.5387	<2000	heterosexual	A	0	<=200	432.1	20	0	2N+1II	0	18.4367	2.03679	0
M	44	24.909	<2000	MSM	C	0	>200	490	20	0	2N+1NN	0	17.2868	44.2181	0
M	49	25.5962	<2000	IVDU	C	1	<=200	72.3	20	0	2N+1IPb	0	19.7591	4.59921	0
M	61	20.6461	<2000	heterosexual	B	0	>200	653.2	0	0	2N+1NN	0	19.5756	30.7162	0
M	49	19.9617	<2000	IVDU	B	1	>200	381	981	0	1NN+1IPb+1II	0	19.6441	2.06965	0
M	46	22.694	<2000	heterosexual	C	0	<=200	457.1	0	0	2N+1NN+1IPb	0	20.2491	59.8226	0
M	45	22.5462	<2000	heterosexual	B	0	<=200	171	20	0	1NN+1IPb+1IE	0	19.8905	42.3456	0
M	42	20.5092	<2000	heterosexual	A	0	<=200	661	0	0	2N+1II	0	19.4387	4.23784	0
M	49	18.8172	<2000	MSM	B	0	>200	585.9	20	0	2N+1NN	0	17.2074	6.89882	0
M	43	22.8693	<2000	IVDU	C	1	<=200	228	47	0	3N	0	21.9521	112.319	0
M	42	21.807	<2000	MSM	A	1	<=200	1233.1	20	0	1NN+1IPb+1II	0	20.0356	7.35874	0
M	42	19.8029	<2000	MSM	A	0	>200	1025.2	20	0	2N+1II	0	19.6988	0.229961	0
M	37	20.063	<2000	heterosexual	A	0	>200	554.4	0	0	2N+1II	0	15.666	1.1498	0
M	43	24.8268	<2000	MSM	B	0	>200	1005.8	20	0	1NN+1IPb+1II	0	19.1951	1.83968	0
M	45	29.3552	<2000	MSM	C	0	<=200	523	60	0	2N+1IP+1II	0	19.5209	4.3364	1
M	40	19.4223	<2000	MSM	A	0	>200	887.2	20	0	2N+1II	0	17.3224	3.12089	0
W	40	20.8378	<2000	heterosexual	C	0	<=200	463	0	0	2N+1IPb+1II	0	19.9535	4.23784	0
M	72	20.1889	<2000	MSM	B	0	>200	257	0	0	2N+1NN	0	18.7159	8.37714	0
M	47	24.1259	<2000	IVDU	A	1	>200	1240	40	0	2N+1NN	0	11.2252	19.7438	0
M	49	19.4634	<2000	MSM	C	0	<=200	689	0	0	2N+1II	0	19.1622	1.34691	0
M	48	22.0479	<2000	IVDU	B	1	<=200	688	0	0	2N+1IPb	0	21.3005	14.5861	0
M	40	19.1732	<2000	heterosexual	A	0	>200	479.9	0	0	2N+1NN	0	17.8453	16.2615	0
M	46	19.9151	<2000	MSM	A	1	>200	729	40	0	2N+1IPb	1	5.88364	70.5979	0
M	48	29.7029	<2000	IVDU	C	1	<=200	498	0	0	2N+1NN+1IPb+1II	0	19.7043	34.1656	0
M	40	21.4812	<2000	MSM	B	0	<=200	622.8	0	0	2N+1NN	0	20.3149	122.569	0
M	49	19.4825	<2000	other	A	0	>200	426	0	0	2N+1IPb+1II	0	19.447	22.3062	0
M	58	19.3867	<2000	MSM	A	0	>200	420.9	0	0	2N+1NN	0	19.3566	78.5808	0
W	38	18.3244	<2000	heterosexual	B	0	>200	249.9	109	0	2N+1NN	0	17.8398	64.4547	0
M	48	30.2998	<2000	MSM	B	0	>200	914.9	120	0	1NN+1II+1IE	0	25.9658	21.6163	0
M	50	19.5537	<2000	heterosexual	A	0	>200	1244	20	0	2N+1NN	0	19.4716	30.0263	0
W	67	15.5784	<2000	other	B	0	<=200	261	6471426	0	3N+1II	0	15.5373	15.5716	0
M	43	18.8118	<2000	MSM	C	0	>200	860	20	0	2N+1NN	0	8.00548	15.1774	0
M	37	20.1424	<2000	MSM	B	0	>200	1588	20	0	2N+1II	0	19.4689	39.0933	0
M	41	19.1075	<2000	heterosexual	A	0	<=200	564	20	0	2N+1II	0	4.26557	1.37976	0
M	53	27.0856	<2000	MSM	B	0	>200	1078.7	0	0	3N+1II	0	19.1704	12.8778	0
M	56	18.8446	<2000	MSM	A	0	>200	1181	20	0	3N+1NN	0	18.7981	104.763	0
M	40	21.2183	<2000	MSM	B	0	<=200	202	20	0	2N+1NN+1II	0	19.4634	9.39553	0
M	51	18.9925	<2000	MSM	A	0	>200	481.1	20	0	2N+1NN	0	3.75359	17.9369	0
M	43	18.935	<2000	MSM	C	0	<=200	101	109648	0	3N+1II	0	18.8747	7.09593	0
M	53	20.6735	<2000	MSM	A	0	>200	649.5	0	0	1NN+1IPb	0	18.8939	6.63601	0
M	49	22.5626	<2000	MSM	C	0	<=200	852.9	0	0	2N+1NN	0	19.2252	117.97	0
M	42	21.3936	<2000	heterosexual	A	0	>200	922.1	0	0	2N+1II	0	21.3936	89.8817	0
W	50	18.3929	<2000	heterosexual	A	0	>200	596.7	40	0	1N+1IPb+1II	0	18.2396	43.6597	0
M	75	14.7023	<2000	MSM	C	0	<=200	463.1	40	0	2N+1NN	0	14.6913	45.8936	1
M	47	22.3901	<2000	MSM	C	0	<=200	580	40	0	2N+1NN	0	19.2991	63.6991	0
M	46	20.4052	<2000	heterosexual	B	0	>200	859	0	0	2N+1IPb	0	18.2861	5.22339	0
M	48	30.4805	<2000	IVDU	C	1	<=200	522.6	0	0	2N+1NN	0	18.8419	124.54	0
M	43	18.475	<2000	MSM	A	0	>200	1175	20	0	2N+1NN	0	18.4695	52.5296	0
M	51	22.6338	<2000	MSM	A	0	<=200	343.9	0	0	3N+1NN+1IPb+1II	0	22.4942	84.067	0
M	62	18.6585	<2000	heterosexual	A	0	>200	317.7	2574	0	2N+1IPb	0	18.3819	6.4389	0
W	60	14.3984	<2000	heterosexual	B	0	>200	814.9	40	0	2N+1IPb	0	14.3655	18.0355	0
M	69	25.4401	<2000	MSM	A	0	>200	787	59	0	2N+1IPb+1II	0	18.5188	71.2549	0
M	43	24.501	<2000	heterosexual	C	0	<=200	60.1	225990	0	2N+1IPb	0	22.3354	0.722733	1
M	46	18.6064	<2000	heterosexual	A	0	<=200	220.7	20	0	2N+1IPb	0	12.3806	24.8686	0
M	53	20.3943	<2000	heterosexual	B	0	<=200	256.7	20	0	2N+1II	0	20.3943	3.61367	0
W	44	18.5873	<2000	heterosexual	B	0	>200	1254	0	0	2N+1NN	0	18.5489	26.0841	0
M	44	18.2396	<2000	heterosexual	B	1	>200	559	0	0	1NN+1IPb+1II	0	17.2375	35.4139	0
M	42	25.0924	<2000	MSM	C	0	<=200	787	20	0	2N+1IPb	0	17.4346	101.38	0
M	49	25.3224	<2000	MSM	C	0	>200	734.1	20	0	2N+1II	0	18.4066	2.72668	0
M	18	24.2574	<2000	other	C	0	<=200	524	20	0	2N+1IPb	0	21.0404	25.4928	0
M	41	20.7502	<2000	MSM	B	0	>200	1631.9	0	0	2N+1NN+1II	0	18.9815	19.5138	0
M	44	18.642	<2000	MSM	C	0	<=200	177	20	0	1N+1NN+1IPb+1II	0	18.5517	39.6189	1
W	49	20.3806	<2000	heterosexual	C	1	<=200	941.9	40	0	1N+1NN+1IPb	0	18.4613	132.359	0
M	62	15.5893	<2000	heterosexual	C	0	<=200	421.9	21	0	1NN+1IPb+1IE	0	15.5893	4.10644	0
M	50	18.2094	<2000	MSM	A	0	<=200	784.1	20	0	1IPb+1II+1IE	0	18.1273	51.2484	0
M	43	18.2204	<2000	MSM	A	0	>200	553.8	20	0	2N+1NN	0	18.1437	24.4087	0
M	49	18.5489	<2000	heterosexual	C	0	<=200	433	0	0	2N+1NN+1II	0	18.5079	18.3968	1
M	52	25.8015	<2000	other	A	0	<=200	439.1	0	0	2N+1NN	0	16.3833	29.4678	0
W	54	18.0342	<2000	other	A	0	>200	923	0	0	2N+1NN	0	17.9165	35.0526	1
W	71	18.13	<2000	other	B	0	<=200	414	20	0	2N+1NN	0	18.1054	118.561	1
M	43	22.4778	<2000	heterosexual	B	0	>200	1180.1	105	0	2N+1NN	0	18.0506	30.4205	0
M	48	12.4052	<2000	IVDU	B	1	>200	870	0	0	2N+1IPb	0	12.3723	22.3719	0
M	69	19.2717	<2000	MSM	C	0	<=200	291	0	0	2N+1NN	0	19.1869	28.7122	0
W	45	24.1232	<2000	MSM	A	0	<=200	613.7	20	0	2N+1NN	0	18.2697	17.2142	0
W	46	27.5154	<2000	heterosexual	B	0	<=200	249.1	20	0	2N+1IPb	0	18.1821	54.205	0
M	69	19.0582	<2000	heterosexual	C	0	<=200	391	0	0	1NN+1II	0	18.9432	14.5861	1
M	59	20.4654	<2000	MSM	B	0	<=200	1121	40	0	2N+1II	0	18.4038	1.44547	0
W	40	19.0691	<2000	heterosexual	B	0	<=200	514	40	0	2N+1IPb	0	18.5352	83.5085	0
W	33	15.5975	<2000	heterosexual	B	0	>200	487.1	40	0	2N+1NN	0	15.5565	9.65834	0
M	67	17.2129	<2000	heterosexual	B	0	<=200	650	20	0	1N+1IPb+1II	0	17.1581	32.0959	0
M	58	17.5661	<2000	heterosexual	A	0	<=200	615	20	0	2N+1NN	0	17.4812	20.3679	0
M	35	17.6701	<2000	MSM	A	0	>200	1099.9	0	0	2N+1NN	0	17.6153	60.0197	0
M	41	20.6379	<2000	heterosexual	B	1	>200	1006	20	0	3N+1IP+1II	0	20.6023	75.5913	0
M	43	21.9494	<2000	MSM	A	0	>200	713	0	0	2N+1NN	0	18.0205	36.498	0
W	36	17.7933	<2000	heterosexual	B	1	<=200	900.1	40	0	2N+1NN	0	11.9918	75.0986	0
W	40	17.525	<2000	heterosexual	A	0	>200	441.2	20	0	2N+1NN	0	17.0212	19.6452	0
M	49	17.807	<2000	heterosexual	A	0	<=200	285.9	0	0	2N+1NN	0	17.5496	63.3706	0
M	42	17.399	<2000	MSM	B	0	<=200	268	29	0	3N+1IPb	0	16.8159	7.5887	0
M	46	17.4319	<2000	MSM	A	0	<=200	788.9	20	0	2N+1IPb	0	17.2676	64.5861	0
W	50	23.0664	<2000	heterosexual	A	0	<=200	635.9	0	0	2N+1NN	0	17.8617	34.2641	0
M	46	28.9774	<2000	MSM	B	0	<=200	1514.7	20	0	1N+1IPb+1II	0	27.4771	56.4717	0
W	53	15.0527	<2000	heterosexual	B	0	<=200	1068.9	0	0	3N	0	14.9268	111.301	0
M	44	25.9877	<2000	MSM	B	0	>200	2110.3	20	0	2N+1II	0	18.9596	50.657	0
M	41	16.5558	<2000	MSM	B	0	<=200	959	20	0	2N+1NN	0	16.3504	7.22733	0
W	46	17.0021	<2000	heterosexual	C	0	<=200	1050	20	0	1N+1IPb	0	16.7474	2.33246	0
M	53	16.6242	<2000	MSM	A	0	<=200	609.9	20	0	1NN+1II	0	16.1561	67.3784	0
M	51	15.7317	<2000	heterosexual	C	0	>200	1195.6	0	0	3N	0	15.6277	126.61	0
W	43	24.6762	<2000	IVDU	C	1	<=200	775.6	40	0	2N+1NN+1IF+1II+1IE	0	7.00068	7.68725	0
M	46	17.3826	<2000	MSM	C	0	>200	613.7	20	0	2N+1NN	0	11.0773	17.5756	1
M	47	15.9562	<2000	MSM	A	0	<=200	403.5	20	0	2N+1IPb	0	11.2854	43.5611	0
M	44	16.7721	<2000	MSM	A	0	>200	754	0	0	2N+1II	0	16.5092	15.5388	0
M	44	23.7919	<2000	MSM	B	0	>200	647	40	0	2N+1NN	0	16.1752	40.0131	0
M	41	20.3066	<2000	MSM	C	0	<=200	499.9	0	0	2N+1NN+1II	0	16.9719	86.0053	1
M	51	27.05	<2000	MSM	B	0	>200	1131.9	20	0	1NN+1II	0	16.8433	42.3127	0
M	63	17.4401	<2000	MSM	C	0	<=200	285	20	0	1NN+1II	0	17.4237	71.7149	1
M	34	15.4031	<2000	MSM	C	0	<=200	248.1	20	0	2N+1IPb	0	15.3703	14.0276	0
M	60	16.6407	<2000	MSM	A	0	>200	762.2	20	0	2N+1IP	0	16.6379	82.5887	0
M	49	17.2238	<2000	heterosexual	A	0	>200	520	0	0	2N+1IPb	0	16.4298	1.64258	0
W	46	17.1882	<2000	heterosexual	B	0	<=200	465.1	0	0	2N+1II	0	16.501	71.9448	0
M	57	17.1937	<2000	MSM	A	0	>200	748.7	20	0	2N+1NN	0	16.6379	70.5322	0
W	89	16.7392	<2000	other	C	0	<=200	530	40	0	2N+1IPb	0	16.6653	96.025	0
M	57	16.9993	<2000	heterosexual	C	0	<=200	126	43312	0	1NN+1IPb+1II	0	16.9254	17.9041	0
W	33	14.1629	<2000	heterosexual	A	0	<=200	508	40	0	3N+1NN	0	14.0862	32.7858	0
M	44	23.7645	<2000	MSM	C	0	>200	921.1	0	0	2N+1II	0	18.768	71.2549	0
M	59	16.3614	<2000	MSM	A	0	>200	541.9	20	0	2N+1NN	0	14.13	91.4915	0
M	44	16.9227	<2000	heterosexual	A	0	<=200	554.8	20	0	2N+1IPb	0	16.8131	34.3627	0
M	44	16.6516	<2000	MSM	A	0	>200	801	0	0	2N+1NN	0	16.2272	32.6544	0
M	57	15.9042	<2000	MSM	C	0	<=200	331	20	0	2N+1NN	0	15.8303	91.0644	1
M	44	16.1971	<2000	MSM	B	0	>200	888.9	0	0	2N+1NN	0	16.1889	20.0394	0
M	50	16.3066	<2000	IVDU	A	1	>200	563.2	40	0	1NN+1II	0	16.1123	68.9225	0
M	55	15.989	<2000	heterosexual	A	0	>200	538.8	20	0	2N+1NN	0	15.4086	30.1248	0
M	39	16.3368	<2000	heterosexual	C	0	<=200	301	40	0	2N+1NN	0	16.1615	146.189	0
M	41	15.6632	<2000	heterosexual	C	0	<=200	1453.8	20	0	2N+1NN	0	15.6413	66.6886	0
W	47	17.6756	<2000	heterosexual	A	0	>200	1060	20	0	2N+1IPb	0	17.6756	84.6255	0
M	46	16.1834	<2000	MSM	A	0	>200	630	20	0	2N+1NN	0	15.4689	11.498	0
W	50	11.54	>=2000	heterosexual	A	0	>200	459.5	40	0	1NN+1II	0	11.3101	20.9264	0
W	46	22.6721	<2000	IVDU	B	1	<=200	498.1	40	0	2N+1IPb+1IE	0	14.8282	7.78581	0
M	46	21.7823	<2000	other	A	0	>200	669.2	20	0	2N+1II	0	13.7303	4.36925	0
M	41	10.924	>=2000	MSM	C	0	<=200	693.4	40	0	2N+1IPb	0	10.924	8.40999	1
M	63	17.0349	<2000	heterosexual	A	0	>200	482.7	20	0	2N+1NN	0	13.4292	31.2089	0
W	47	28.4654	<2000	other	C	1	<=200	1793	0	0	1NN+1II	0	20.3833	4.43495	0
M	39	15.9863	<2000	MSM	B	0	>200	684.9	20	0	2N+1NN	0	14.9131	21.3863	0
M	59	11.4223	>=2000	heterosexual	B	1	>200	643	1448	0	2N+1IPb	0	10.6365	17.0828	0
M	38	22.2094	<2000	MSM	B	0	>200	976.8	20	0	1NN+1IPb+1II	0	14.9569	42.2142	0
W	44	15.0773	>=2000	MSM	B	0	>200	732.2	0	0	2N+1NN	0	14.3107	68.6597	0
W	40	14.9459	>=2000	heterosexual	A	0	<=200	504	20	0	2N+1IPb	0	13.8946	4.13929	0
M	62	18.5462	<2000	MSM	C	0	<=200	616	40	0	1N+1IPb+1II	0	18.4613	52.8909	1
M	36	13.0294	>=2000	MSM	B	0	>200	490	40	0	2N+1IPb+1II	0	6.25599	38.4034	0
M	28	11.258	>=2000	MSM	A	0	>200	194.9	0	0	2N+1NN	0	10.4367	71.6163	0
M	29	14.757	>=2000	MSM	C	0	<=200	63	90	0	2N+1IPb	0	14.7296	0.952694	0
W	80	14.4668	>=2000	heterosexual	C	0	<=200	337	0	0	2N+1NN	0	14.4613	73.8173	0
M	58	23.2115	<2000	heterosexual	B	0	>200	729	40	0	2N+1NN	0	14.4641	115.506	0
W	40	11.8522	>=2000	heterosexual	A	0	>200	1404.1	20	0	2N+1NN	1	7.00068	84.0013	0
M	44	18.9541	<2000	MSM	A	0	>200	679	40	0	2N+1II	0	16.2738	1.83968	0
M	44	14.0835	>=2000	MSM	A	0	>200	835	108	0	2N+1NN	0	14.0561	36.7608	0
W	39	14.3354	>=2000	heterosexual	A	0	>200	1114.6	0	0	2N+1IPb+1IE	0	10.3354	47.569	0
M	38	15.5209	<2000	MSM	A	0	<=200	80	21667	1		0			0
M	46	25.295	<2000	MSM	A	0	>200	555.2	0	0	2N+1NN	0	9.03491	27.5296	0
W	37	22.0205	<2000	heterosexual	A	0	>200	704.9	20	0	2N+1II	0	20.0219	3.90933	0
M	46	14.601	>=2000	IVDU	C	1	<=200	780.4	0	0	2N+1IPb	0	14.5927	80.6833	0
M	40	14.1109	>=2000	heterosexual	C	0	<=200	98	0	0	2N+1II	0	14.1027	2.06965	1
M	47	14.8337	<2000	heterosexual	A	0	>200	648.6	40	0	2N+1NN	0	13.3306	72.9961	0
M	68	11.7837	>=2000	MSM	C	0	<=200	688	40	0	1NN+1II	0	11.6112	41.82	1
M	43	14.0068	>=2000	heterosexual	B	0	>200	813.9	0	0	2N+1II	0	13.1828	0.42707	0
M	42	15.2361	>=2000	MSM	B	0	>200	1075	0	0	2N+1IPb	0	13.974	81.4389	0
M	44	13.8535	>=2000	heterosexual	B	0	<=200	378	0	0	2N+1NN	0	13.8371	85.8738	0
M	40	22.59	<2000	MSM	A	0	>200	799	20	0	2N+1NN	0	15.6003	29.6649	0
M	33	13.7057	>=2000	heterosexual	B	0	>200	428.1	20	0	2N+1NN	0	12.6653	71.912	0
M	31	14.1218	>=2000	heterosexual	A	0	>200	496.9	20	0	2N+1NN	0	13.8152	73.0946	0
M	67	18.6475	<2000	MSM	A	0	<=200	324	20	0	1N+1NN+1II	0	16.4819	71.9448	0
W	29	13.4155	>=2000	heterosexual	A	0	<=200	1093.1	0	0	2N+1NN	0	12.2929	35.841	0
M	43	13.5852	>=2000	heterosexual	C	0	<=200	713	40	0	2N+1II	0	8.78303	3.51511	0
W	61	29.6509	<2000	heterosexual	C	0	<=200	468.2	20	0	1NN+1IPb+1II	0	18.2861	25.5913	1
W	43	13.3251	>=2000	heterosexual	A	0	<=200	636.6	0	0	2N+1II	0	12.6489	4.23784	0
W	32	9.33607	>=2000	IVDU	A	1	>200	493	40	0	2N+1II	0	8.18617	24.343	0
M	53	13.1526	>=2000	MSM	B	0	>200	823.1	0	0	2N+2NN	0	13.0678	33.9356	0
M	53	12.7584	>=2000	MSM	A	1	>200	547.6	0	0	2N+1II	0	11.3676	39.3233	0
M	59	13.0513	>=2000	heterosexual	A	0	>200	963	0	0	2N+1NN	0	12.9555	28.8765	0
M	42	12.9555	>=2000	MSM	A	0	>200	606	0	0	3N	0	11.2279	132.424	0
M	33	12.0794	>=2000	MSM	A	0	>200	928.9	20	0	2N+1NN	0	4.45448	23.7845	0
M	38	14.1602	>=2000	MSM	B	0	>200	547	20	0	1NN+1IPb	0	14.1465	17.0499	0
M	44	13.0787	>=2000	MSM	A	0	>200	753.1	0	0	2N+1IPb	0	12.5065	83.6071	0
M	42	25.6071	<2000	MSM	A	0	>200	760	64	0	2N+1NN	0	19.822	14.2904	0
M	64	24.5394	<2000	MSM	B	0	>200	530	20	0	2N+1IPb	0	23.0609	37.5164	0
M	50	21.4483	<2000	MSM	B	0	<=200	460	20	0	1NN+1IPb+1II	0	21.2375	6.93167	0
W	39	21.5195	<2000	heterosexual	A	0	>200	1460	33	1					0
M	47	24.9911	<2000	MSM	A	0	>200	597	20	0	2N+1NN	0	24.8871	70.138	0
W	49	26.0835	<2000	heterosexual	A	0	>200	1080	20	0	2N+1NN	0	23.0828	101.413	0
W	47	23.1513	<2000	heterosexual	A	0	>200	530	20	0	2N+1NN	0	23.0746	67.2142	0
W	50	21.3826	<2000	heterosexual	A	0	<=200	290	20	0	2N+1IPb	0	21.358	13.1406	0
M	40	24.5832	<2000	MSM	A	0	>200	702	20	0	2N+1IPb	0	10.3819	62.7464	0
M	45	21.7906	<2000	MSM	B	0	<=200	780	40	0	1N+1IPb	0	21.6975	22.0434	0
M	42	24.2546	<2000	MSM	A	0	>200	980	40	0	2N+1II	0	18.8665	10.0854	0
M	44	25.0924	<2000	MSM	B	0	<=200	410	20	0	1NN+1IPb+1II	0	23.5099	21.5834	0
W	47	28.8542	<2000	IVDU	B	1	<=200	561	20	0	2N+1IPb	0	21.7714	104.172	0
M	49	26.0014	<2000	heterosexual	A	0	>200	1380	20	0	1NN+1IPb	0	23.4141	74.5072	0
M	40	21.5195	<2000	other	A	0	<=200	480	20	0	2N+1IPb	0	19.9945	64.6518	0
W	55	22.9706	<2000	heterosexual	B	0	>200	1130	20	0	2N+1NN	0	17.7139	38.4363	0
M	61	22.9541	<2000	heterosexual	A	0	<=200	420	40	0	2N+1IPb+1II	0	22.2533	15.1774	0
M	49	21.5797	<2000	IVDU	A	1	<=200	1290	20	0	2N+1IPb	0	21.5469	79.7635	1
M	46	23.9726	<2000	MSM	A	0	>200	690	20	0	2N+1IE	0	6.29432	43.5283	0
M	46	27.6222	<2000	other	B	1	<=200	380	20	0	2N+1NN	0	24.8706	3.44941	0
W	46	29.6646	<2000	heterosexual	B	1	>200	1300	20	0	2N+1NN	0	25.2512	71.452	0
M	48	28.835	<2000	IVDU	A	1	>200	1700	40	0	2N+1IPb	0	18.8255	12.7135	0
M	38	16.9117	<2000	MSM	A	0	>200	610	40	0	1NN+1IPb	0	16.7502	86.8594	0
W	41	19.5756	<2000	heterosexual	C	0	<=200	600	53280	0	3N+1IPb	0	19.4059	47.7332	0
M	53	30.1985	<2000	MSM	B	0	>200	910	51	0	1NN+1II	0	18.3135	9.6912	0
M	45	29.0979	<2000	other	C	1	<=200	870	20	0	2N+1NN	0	24.4928	97.9632	0
M	61	22.6448	<2000	MSM	A	0	<=200	840	20	0	2N+1IE	0	19.8357	40.6045	0
W	37	19.6797	<2000	heterosexual	A	0	>200	560	20	0	2N+1IPb	0	18.6448	48.0946	0
W	35	20.0739	<2000	heterosexual	A	0	>200	501	20	0	2N+1NN	0	20.0356	26.5769	0
W	48	21.5578	<2000	IVDU	C	1	<=200	640	20	0	2N+1NN	0	21.525	111.268	0
M	49	19.8275	<2000	MSM	B	0	<=200	570	40	0	2N+1IPb+1II	0	18.6721	33.7057	0
M	55	19.1732	<2000	heterosexual	C	0	>200	820	20	0	2N+1IPb	0	18.4559	108.049	1
W	44	29.18	<2000	IVDU	A	1	<=200	947	20	0	2N+1NN	0	19.4908	37.0565	0
M	53	19.5483	<2000	MSM	A	0	>200	1110	20	0	2N+1IP+1II	0	18.7707	94.1196	0
M	46	21.1636	<2000	MSM	A	0	>200	761	38	0	2N+1IPb	0	19.833	10.7096	0
W	49	24.4791	<2000	heterosexual	A	1	>200	740	138	0	1N+1IPb	0	19.1923	1.37976	0
M	74	19.0883	<2000	heterosexual	C	0	<=200	320	20	0	2N+1NN+1II	0	19.1047	50.0329	0
M	58	18.36	<2000	heterosexual	C	0	>200	570	20	0	2N+1II	0	18.0041	15.3745	0
M	60	31.5044	<2000	MSM	C	0	<=200	420	40	0	1N+1NN+1II	0	19.6441	46.7148	0
W	53	18.3956	<2000	heterosexual	B	0	<=200	1240	20	0	2N+1II	0	18.36	70.3351	0
W	45	21.2019	<2000	heterosexual	A	1	>200	500	20	0	2N+1NN	0	16.8652	147.175	0
M	73	17.6619	<2000	heterosexual	A	0	<=200	510	20	0	2N+1IPb	0	17.5496	174.31	0
W	39	19.1129	<2000	heterosexual	C	0	<=200	560	20	0	2N+1IPb	0	17.64	84.3627	0
M	54	20.4545	<2000	MSM	A	0	>200	520	40	0	1N+1IPb+1II	0	19.7837	70.5979	0
W	47	28.0192	<2000	other	A	1	>200	610	41	0	2N+1IPb	0	0.919918	10.5782	0
W	44	21.3388	<2000	heterosexual	A	0	<=200	231.2	7865	0	2N+1IPb	0	16.6571	7.91721	0
W	42	18.2669	<2000	heterosexual	B	0	>200	450	117234	0	2N+1IPb	0	5.24298	5.51905	0
M	33	15.9945	<2000	MSM	A	0	>200	230	40	0	2N+1IPb	0	13.7467	7.09593	0
M	44	30.3135	<2000	heterosexual	C	0	<=200	980	20	0	2N+1NN	0	16.7693	115.276	0
M	42	16.219	<2000	MSM	A	0	>200	790	20	0	2N+1NN	0	16.0684	104.074	0
M	36	13.5633	<2000	MSM	B	0	>200	900	1624	1		0			0
M	52	15.7645	<2000	heterosexual	B	1	<=200	730	20	0	2N+1NN	0	15.7536	108.541	0
W	36	15.0034	<2000	heterosexual	B	1	<=200	830	20	0	2N+1IPb	0	14.976	17.0499	0
M	56	20.6324	<2000	IVDU	B	1	<=200	521	10	0	2N+1NN+1IPb	0	15.7509	10.3482	0
M	42	20.7721	<2000	MSM	A	0	>200	667	20	0	2N+1IPb	0	18.6229	113.601	0
M	44	19.4552	<2000	MSM	B	0	<=200	608	40	0	2N+1NN	0	13.7029	125.46	0
W	20	23.2882	<2000	other	B	0	>200	1140	20	0	2N+1IPb	0	21.2156	17.6741	0
W	50	13.0349	>=2000	other	C	0	>200	256	20	0	2N+1NN	0	10.6585	45.9593	0	2013
W	35	14.7351	>=2000	heterosexual	A	0	>200	710	20	0	2N+1IPb	0	10.3381	47.5033	0
M	49	30.4668	<2000	IVDU	C	1	<=200	300	40	0	2N+1IPb	0	20.4682	5.25624	0
M	50	14.7707	>=2000	heterosexual	A	0	>200	690.2	20	0	1NN+1II	0	13.5305	6.66886	0
W	45	13.8316	>=2000	heterosexual	B	0	<=200	940	20	0	3N	0	13.5305	28.5151	0
W	39	13.7604	>=2000	heterosexual	C	0	>200	720	20	0	2N+1NN	0	11.039	80.6176	0
M	69	14.0315	>=2000	heterosexual	C	0	<=200	90	20	0	1N+1IPb	0	14.0698	5.51905	0
M	52	13.4976	>=2000	heterosexual	B	0	>200	860	20	0	2N+1NN	0	13.3635	68.0683	0
W	45	14.0616	>=2000	heterosexual	A	0	>200	571	40	0	2N+1IPb	0	13.9083	105.355	0
W	44	13.4867	>=2000	heterosexual	A	0	>200	1070	20	0	2N+1NN	0	10.4668	112.024	0
W	30	13.4593	>=2000	heterosexual	A	0	<=200	218.1	20	0	2N+1II	0	13.358	1.28121	0
M	43	21.7933	<2000	MSM	B	0	<=200	510	20	0	2N+1II	0	17.8179	7.09593	0
M	47	13.64	>=2000	MSM	A	0	>200	570	40	0	2N+1NN	0	13.4374	94.2838	0
M	31	13.232	>=2000	MSM	A	0	>200	890	40	0	2N+1IPb	0	11.6496	38.6005	0
W	45	14.9925	>=2000	heterosexual	B	0	<=200	820	40	0	2N+1IPb	0	11.2882	60.0854	0
W	40	29.4319	<2000	heterosexual	A	0	>200	940	20	0	2N+1IPb	0	20.4326	87.9106	0
W	45	11.9151	>=2000	heterosexual	C	0	<=200	90	197060	1		0			0
W	53	17.5852	<2000	heterosexual	A	0	<=200	390	20	0	2N+1NN	0	12.5476	70.565	0
W	41	19.7673	<2000	heterosexual	A	0	>200	710	20	0	2N+1NN	0	12.0493	52.1353	0
M	60	12.8871	>=2000	MSM	A	0	>200	1090	40	0	2N+1II	0	11.8303	0.919842	0
M	84	12.0219	>=2000	heterosexual	A	0	<=200	430	20	0	3N	0	11.3429	21.1564	0
M	58	12.6598	>=2000	heterosexual	A	0	>200	970	20	0	2N+1NN	0	12.6434	62.9435	0
W	55	12.4025	>=2000	heterosexual	A	0	>200	650	20	0	2N+1NN	0	10.2888	84.7897	0
M	37	16.271	<2000	MSM	B	0	>200	1020	20	0	2N+1IPb	0	8.48734	1.70828	0
W	39	11.5154	>=2000	heterosexual	A	1	>200	760	20	0	2N+1IPb	0	8.85695	62.9763	0
M	39	21.6345	<2000	heterosexual	B	0	<=200	470	39	0	2N+1IPb+1II	0	10.8966	53.4823	0
M	52	11.332	>=2000	MSM	B	0	>200	1050	20	0	2N+1NN	0	9.04312	27.9566	0
M	46	11.3457	>=2000	MSM	A	0	>200	600	20	0	2N+1IPb	1	6.96235	83.5414	0
M	45	26.1793	<2000	MSM	B	0	<=200	430	20	0	2N+1NN	0	23.0965	45.1051	0
M	57	11.8193	>=2000	heterosexual	A	0	>200	1040	40	0	2N+1NN	0	10.9322	121.616	0
M	30	11.0746	>=2000	MSM	B	0	>200	630	40	0	2N+1IPb	1	7.0308	84.3627	0
W	33	11.3566	>=2000	heterosexual	A	0	>200	460	20	0	2N+1IPb	0	9.47296	112.484	0
M	48	23.8823	<2000	IVDU	B	1	<=200	1020	40	0	2N+1IPb	0	22.642	9.55979	0
W	47	22.1492	<2000	heterosexual	C	0	<=200	660	20	0	1NN+1IPb+1II	0	22.152	0.164258	0
W	36	10.3299	>=2000	heterosexual	A	0	>200	577	20	0	2N+1II	0	6.47776	4.56636	0
M	31	9.18549	>=2000	MSM	A	0	<=200	1283	20	0	2N+1IPb	0	9.08966	102.431	0
M	30	10.3737	>=2000	MSM	A	0	>200	880	20	0	1NN+1IPb+1II	0	1.03765	11.728	0
W	38	11.2142	>=2000	heterosexual	B	0	<=200	10	1219	0	2N+1IPb	0	10.8446	1.47832	0
W	42	10.5216	>=2000	other	A	0	>200	920	40	0	1N+1IPb	0	7.04175	5.22339	0
M	40	7.25257	>=2000	MSM	A	0	<=200	830	40	0	2N+1IPb	1	3.64408	43.7254	0
W	39	10.1574	>=2000	other	A	1	>200	660	20	0	2N+1IPb	0	8.43258	11.2681	0
W	31	9.84257	>=2000	heterosexual	A	0	>200	630	20	0	2N+1NN	0	9.33333	17.9369	0
M	74	9.78234	>=2000	heterosexual	A	0	>200	760	20	0	2N+1NN	0	9.11978	101.314	0
W	34	9.10335	>=2000	heterosexual	A	0	>200	580	20	0	2N+1IPb	0	9.07324	101.183	0
W	28	9.40999	>=2000	heterosexual	A	0	>200	560	20	0	2N+1NN	0	9.26215	66.2943	0
M	39	9.18823	>=2000	MSM	A	0	>200	576	29	0	2N+1II	0	6.85832	5.58476	0
M	45	5.56058	>=2000	heterosexual	A	0	>200	860	1668	1					0
M	34	18.9678	<2000	IVDU	A	1	<=200	370	20	0	1N+1NN+1II	0	9.46749	29.6649	0
M	54	8.02464	>=2000	IVDU	A	1	<=200	470	20	0	2N+1IPb	0	7.93429	23.6859	0
W	27	6.72964	>=2000	heterosexual	A	0	>200	710	20	0	2N+1IPb	1	6.46407	77.5624	0
W	33	7.46338	>=2000	heterosexual	A	0	>200	511	88	0	2N+1IPb	0	7.2334	23.9159	0
M	56	8.55031	>=2000	MSM	C	0	<=200	569	20	0	1N+1IPb	0	8.54209	2.89093	0
M	63	31.0828	<2000	heterosexual	A	0	>200	660	20	0	2N+1NN	0	7.04997	15.703	0
W	30	7.90418	>=2000	heterosexual	B	0	>200	690	20	0	2N+1IPb	1	5.19644	62.3522	0
M	25	7.84668	>=2000	MSM	A	0	>200	800	40	0	2N+1II	0	3.75907	0.919842	0
W	29	5.50582	>=2000	other	C	0	<=200	150	14233000	1		0			0
M	27	7.58658	>=2000	MSM	A	0	>200	779	20	0	2N+1IPb	0	6.62834	25.2957	0
M	41	18.5955	<2000	heterosexual	C	0	<=200	430	40	0	2N+1NN	0	7.52635	71.1235	0
M	42	3.10746	>=2000	MSM	A	0	>200	740	40	0	2N+1IPb	1	2.58453	31.0118	0
W	41	14.7296	>=2000	heterosexual	B	0	>200	566	20	0	2N+1NN	0	7.66598	22.1748	0
M	45	6.75154	>=2000	heterosexual	C	0	>200	211	20	1					0
W	33	14.4723	>=2000	other	C	1	>200	657.7	25	0	2N+1II	0	13.5907	12.1879	0
W	35	12.7228	>=2000	heterosexual	A	0	>200	706.2	0	0	2N+1NN	0	8.8679	50.0329	0
M	48	12.5941	>=2000	heterosexual	C	0	>200	471	20	0	2N+1NN	0	12.4381	51.9711	0
M	47	14.3491	>=2000	heterosexual	C	0	<=200	80	1202	0	2N+1IPb	0	8.62697	5.45335	0
W	30	15.4251	>=2000	heterosexual	B	0	<=200	490.1	0	0	3N+1II	0	13.2457	1.11695	0
W	36	13.1937	>=2000	heterosexual	A	0	>200	1048.7	40	1					0
M	61	12.6735	>=2000	MSM	B	0	>200	658.3	0	0	2N+1NN	0	9.86995	13.8305	0
M	47	12.6105	>=2000	MSM	A	0	<=200	417	20	0	2N+1II	0	12.553	9.42838	0
W	45	16.1095	<2000	heterosexual	B	0	>200	1088.1	0	0	2N+1NN	0	11.2197	94.2838	0
W	44	28.4326	<2000	heterosexual	A	0	<=200	281	0	0	2N+1II	0	28.4326	10.1183	0
W	35	12.7255	>=2000	heterosexual	B	1	<=200	782.9	20	0	2N+1NN	0	12.6516	44.7438	0
M	61	30.4887	<2000	MSM	C	0	>200	705.6	0	0	1NN+1II	0	22.8282	7.68725	1
M	47	25.9849	<2000	IVDU	B	1	>200	1033.1	20	0	1N+1IPb	0	18.3737	18.364	0
M	40	17.6893	<2000	MSM	C	0	<=200	245	0	0	2N+1II	0	17.7002	3.41656	1
M	42	8.88433	>=2000	heterosexual	C	0	>200	658.7	0	1		0			0
W	61	12.4545	>=2000	heterosexual	A	0	>200	314	9082	0	2N+1IPb	1	6.85832	82.293	0
M	54	12.1916	>=2000	heterosexual	A	0	<=200	497	45	0	1N+1NN+1IPb	0	12.1725	20.2365	0
M	64	13.7851	>=2000	heterosexual	A	0	>200	690	20	0	2N+1II	0	8.58042	13.8305	0
M	48	12.9747	>=2000	heterosexual	A	0	>200	436.1	14019	1		0			0
M	46	22.5079	<2000	MSM	C	0	<=200	302.6	34	0	1NN+1IPb+1II	0	13.5086	6.11038	1
W	41	10.705	<2000	heterosexual	C	0	>200	610	40	0	2N+1NN	0	6.13552	10.5453	0
M	44	12.1095	>=2000	other	C	0	<=200	381	0	0	2N+1NN	0	12.0931	117.51	0
M	57	10.423	>=2000	heterosexual	C	0	>200	617	40	0	2N+1NN	0	10.3792	10.5782	0
M	48	12.0274	>=2000	heterosexual	C	0	<=200	1113.9	0	0	1NN+1II	0	11.8713	1.0184	0
M	40	11.5784	>=2000	MSM	B	1	<=200	168	44354	0	2N+1IPb	0	8.5065	22.0434	0
W	16	22.2149	<2000	other	C	0	<=200	391	20	0	2N+1IP	0	13.7659	6.96452	0
M	41	11.6934	>=2000	MSM	B	0	>200	1050.8	0	0	2N+1NN	0	11.5838	95.9921	0
M	55	11.9781	>=2000	heterosexual	A	1	<=200	500	20	0	3N+1IPb	0	11.8576	101.61	0
M	46	13.6756	>=2000	heterosexual	A	0	>200	430.9	20	0	2N+1II	0	13.1745	4.82917	0
M	57	14.1547	>=2000	MSM	A	0	>200	489.1	0	0	2N+1NN	0	14.1273	75.3285	0
W	23	12.0082	>=2000	heterosexual	A	0	>200	967.7	97	0	1IPb	0	11.4579	1.24836	0
M	44	24.512	<2000	MSM	A	0	>200	631.3	0	0	2N+1II	0	19.0965	12.4179	0
M	72	12.4025	>=2000	heterosexual	A	0	>200	455	40	0	2N+1NN	0	12.3477	45.9593	0
M	44	20.1259	<2000	IVDU	C	0	<=200	113	611	0	2N+1IPb	0	9.55784	4.82917	0
M	51	20.501	<2000	MSM	C	0	<=200	557.6	20	0	1NN+1IPb+1II	0	12.9144	14.0604	0
W	83	23.4031	<2000	heterosexual	A	0	<=200	293.9	40	0	2N+1IPb	0	14.9651	37.9106	0
W	43	12.3313	>=2000	IVDU	A	1	>200	525	0	0	2N+1NN	0	12.2053	4.2707	0
W	42	24.2793	<2000	heterosexual	B	0	>200	828.5	20	0	2N+1NN	0	12.2163	35.5125	0
M	59	12.2081	>=2000	heterosexual	A	0	>200	1115	23	0	2N+1NN	0	12.1643	34.4612	0
M	53	13.0869	>=2000	heterosexual	A	0	>200	1290.8	20	0	2N+1NN	0	13.0787	56.9974	0
M	52	12.5804	>=2000	heterosexual	B	0	>200	545.2	0	0	2N+1NN	0	6.62012	6.66886	1
W	54	22.6639	<2000	heterosexual	B	0	>200	610.9	0	0	2N+1IP	0	16.3313	14.2247	0
M	57	26.5298	<2000	heterosexual	B	0	<=200	958	40	0	2N+1NN	0	21.6044	0.591327	0
M	58	8.47365	>=2000	heterosexual	C	0	<=200	171.2	40	0	2N+1NN	0	8.31485	57.9501	0
W	59	11.7098	>=2000	heterosexual	A	0	<=200	637	20	0	2N+2NN	0	7.24709	18.2983	0
W	63	23.4004	<2000	IVDU	B	0	>200	577.1	0	0	1II+1IE	0	19.1485	7.78581	0
M	48	32.1889	<2000	IVDU	A	1	<=200	666	20	0	2N+1II	0	13.347	22.6675	0
M	46	27.9206	<2000	MSM	A	0	>200	550.6	40	0	2N+1II	0	9.00479	19.3495	0
W	40	13.5743	>=2000	heterosexual	B	0	<=200	927	20	0	2N+1NN	0	11.4661	3.41656	0
M	45	23.384	<2000	other	A	0	<=200	144	20	0	2N+1IPb	0	21.6181	9.13272	0
M	56	28.616	<2000	IVDU	B	1	>200	1232	20	0	2N+1IPb	0	17.859	76.8397	0
M	47	18.9021	<2000	IVDU	A	1	>200	603.4	40	0	2N+1IPb	0	6.81177	62.385	0
M	56	11.3046	>=2000	heterosexual	B	0	<=200	452.9	0	0	2N+1NN	0	11.2471	33.3443	0
W	39	11.0883	>=2000	heterosexual	A	0	>200	717.1	20	0	2N+1NN	0	4.6078	24.3101	0
M	52	24.4956	<2000	IVDU	C	1	<=200	35.1	42805	0	3N+1IPb	0	18.4942	1.21551	1
W	34	9.27584	>=2000	other	B	0	>200	269	75969	0	2N+1IPb	0	9.20739	1.67543	0
W	37	11.3949	>=2000	heterosexual	A	0	>200	671.2	0	0	2N+1NN	0	10.9678	32.3259	0
W	37	11.7837	>=2000	heterosexual	A	0	<=200	511	78	0	2N+1II	0	11.6797	23.1932	0
W	30	11.05	>=2000	heterosexual	A	0	>200	955.2	20	0	2N+1NN	0	9.00753	34.3955	0
M	34	10.8008	>=2000	heterosexual	A	1	<=200	103.1	153401	1		0			0
M	33	7.4935	>=2000	MSM	A	0	>200	1401.2	261	1					0
W	28	11.885	>=2000	heterosexual	B	0	>200	648.9	0	0	2N+1NN	0	7.96988	51.544	0
W	50	27.0965	<2000	IVDU	C	1	<=200	815.6	38	0	2N+1NN	0	10.9213	31.9974	0
M	55	11.2197	>=2000	other	C	0	<=200	289	20	0	2N+1II	0	5.27036	3.67937	0
M	51	25.6509	<2000	IVDU	B	1	<=200	69.8	40	0	2N+1II	0	22.6502	5.78187	1
M	65	10.8118	>=2000	MSM	A	0	<=200	377	20	0	2N+1NN	0	10.7324	73.5545	0
M	61	11.2498	>=2000	heterosexual	A	0	<=200	411.2	20	0	1NN+1II	0	10.9322	9.16557	0
W	43	12.0739	>=2000	heterosexual	A	0	>200	888.8	0	0	2N+1IPb	0	4.19713	49.6715	0
M	47	26.4778	<2000	MSM	B	0	>200	630	0	0	3N+1IPb	0	18.8063	90.046	0
M	43	11.2033	>=2000	MSM	A	0	>200	810.7	0	0	2N+1NN	0	11.2416	47.3719	0
W	31	8.42163	>=2000	other	A	0	>200	292.3	2116	0	2N+1IPb	0	7.54278	80.2562	0
M	44	18.256	<2000	IVDU	A	1	>200	552	20	0	1N+1IPb+1II	0	17.922	9.95401	0
M	42	11.5948	>=2000	other	C	0	<=200	619.1	20	0	2N+1NN	0	11.3155	114.52	0
M	49	21.9959	<2000	heterosexual	B	0	>200	516.2	20	0	2N+1NN	0	21.911	97.9632	0
M	51	11.0034	>=2000	MSM	A	0	>200	575	0	0	2N+1NN	0	7.92334	67.8384	0
M	36	8.73648	>=2000	other	A	0	<=200	492.5	20	0	2N+1NN	0	8.68446	47.5033	0
W	35	10.809	>=2000	other	A	0	>200	703.1	0	0	2N+1NN	0	5.25394	51.2812	0
W	26	11.7399	>=2000	heterosexual	A	0	>200	523	2391	1		0			0
M	51	10.9952	>=2000	MSM	A	0	>200	312.8	0	0	2N+1II	0	10.3655	13.0749	0
M	53	30.4832	<2000	other	A	1	<=200	471	0	0	1NN+1II	0	25.8973	12.2208	0
M	54	28.5065	<2000	MSM	C	0	>200	487	133	0	1NN+1IPb+1II	0	17.7577	2.13535	1
M	38	8.9911	>=2000	MSM	B	0	>200	651	40	0	2N+1II	0	8.90897	11.8922	1
M	54	11.384	>=2000	MSM	B	0	>200	1023	20	0	2N+1NN	0	8.85968	70.6308	0
M	38	10.4613	>=2000	MSM	A	0	>200	607	20	0	2N+1NN	0	9.00479	51.5769	0
M	37	15.2526	>=2000	MSM	A	0	<=200	406	20	0	2N+1IPb	0	14.9843	16.5243	0
W	26	7.34018	>=2000	heterosexual	A	0	>200	442.2	40	0	3N+1IPb	0	7.03354	18.1669	0
M	53	11.4552	>=2000	MSM	A	0	>200	351	0	0	2N+1IPb	0	10.59	19.1196	0
[truncated: 42,643 more rows]
